# Supplementary material for: Constraining the formation and transport of lunar impact glasses using the ages and chemical compositions of Chang’e-5 glass beads
Source: Sci Adv. 2022 Sep 28;8(39):eabq2542. doi: 10.1126/sciadv.abq2542 (PMC9519047; doi:10.1126/sciadv.abq2542)
Supplement: Supplementary file 2 — Tables S1 to S4 [file sciadv.abq2542_tables_s1_to_s4.zip]

Archive with 4 entries (4 files):
- sciadv.abq2542_table_s1.xlsx
- sciadv.abq2542_table_s2.xlsx
- sciadv.abq2542_table_s3.xlsx
- sciadv.abq2542_table_s4.xlsx
