# Supplementary material for: Constraining the formation and transport of lunar impact glasses using the ages and chemical compositions of Chang’e-5 glass beads
Source: Sci Adv. 2022 Sep 28;8(39):eabq2542. doi: 10.1126/sciadv.abq2542 (PMC9519047; doi:10.1126/sciadv.abq2542)
Supplement: Supplementary file 2 — Tables S1 to S4 [file sciadv.abq2542_tables_s1_to_s4.zip › sciadv.abq2542_table_s1.xlsx]

## Sheet: PlotDat2
Source sheet	Table 1 All data	0.000590843	0.0986963	0.000297519	0.00299733	0.0835049	1.05983	0.0923715	1.05732	0.0835049	1.05983	0.0835049	1.05983	0	0.0459286	0.0835049	1.05983	1e-05	0.04605	0	0.0459513	1e-05	0.04605	0.000590843	0.0985696	0.000297519	0.00298923	0.000590843	0.0985696
Plot name	PbPlot2	0.0245734	0.306904	0.00404592	0.0343572	IsoLine	IsoLine	0.0970814	1.07443	IsoLine	IsoLine	1e-05	0.04605	0.103286	1.3	1e-05	0.04605	0.107446	1.10605	0.127104	1.3	0.107446	1.10605	0.0245734	0.302367	0.00404592	0.0342944	0.0245734	0.302367
Plot Type	8	0.000671226	0.067881	0.000202018	0.0017699			0.101421	1.09114			IsoLine	IsoLine			IsoLine	IsoLine	IsoLine	IsoLine			IsoLine	IsoLine	0.000671226	0.0659937	0.000202018	0.00172069	0.000671226	0.0659937
1st free col	31	0.0501002	0.443501	0.0194716	0.0510811			0.105272	1.10699															0.0501002	0.38069	0.0194716	0.0510998	0.0501002	0.38069
Sigma Level	1	0.0251968	0.572672	0.0157315	0.130719			0.108529	1.12156															0.0251968	0.442731	0.0157315	0.0940285	0.0251968	0.442731
Absolute Errs	FALSE	0.0138423	0.385637	0.00413979	0.0289511			0.111103	1.13445															0.0138423	0.38099	0.00413979	0.0337943	0.0138423	0.38099
Symbol Type	2	0.00614618	0.165523	0.00345307	0.0294382			0.112925	1.1453															0.00614618	0.171334	0.00345307	0.0304716	0.00614618	0.171334
Inverse Plot	TRUE	0.00272062	0.475328	0.00114227	0.0195497			0.113944	1.15382															0.00272062	0.47469	0.00114227	0.0192941	0.00272062	0.47469
Color Plot	TRUE	0.00378886	0.0974135	0.00131142	0.00935415			0.114133	1.15977															0.00378886	0.097952	0.00131142	0.00909206	0.00378886	0.097952
3D plot	FALSE	0.00145323	0.378749	0.000292745	0.00634802			0.113487	1.163															0.00145323	0.393117	0.000292745	0.00658883	0.00145323	0.393117
Linear	FALSE	0.00233494	0.0853852	0.000859207	0.00208936			0.112022	1.16342															0.00233494	0.0886091	0.000859207	0.00216825	0.00233494	0.0886091
Data Range	Y10:AB231	0.010963	0.148773	0.00272238	0.015169			0.10978	1.161															0.010963	0.143032	0.00272238	0.0150847	0.010963	0.143032
Filled Symbols	FALSE	0.00194689	0.683865	0.000320238	0.0123935			0.106821	1.15583															0.00194689	0.683001	0.000320238	0.0123997	0.00194689	0.683001
ConcAge	FALSE	0.0105911	0.472995	0.0042613	0.0676215			0.103226	1.14804															0.0105911	0.46696	0.0042613	0.0694619	0.0105911	0.46696
ConcSwap	FALSE	0.0143652	0.175855	0.00503912	0.0157269			0.099093	1.13785															0.0143652	0.17307	0.00503912	0.0146672	0.0143652	0.17307
1st Symbol-row	1	0.00810273	0.278532	0.00262945	0.0147726			0.0945349	1.12552															0.00810273	0.272891	0.00262945	0.0144041	0.00810273	0.272891
		0.00363382	0.056974	0.00132226	0.00655092			0.0896759	1.11141															0.00363382	0.0555639	0.00132226	0.00601987	0.00363382	0.0555639
		0.0010729	0.088145	0.000397352	0.00551771			0.0846486	1.09588															0.0010729	0.0865735	0.000397352	0.00561027	0.0010729	0.0865735
		0.00153727	0.213451	0.000315618	0.00566614			0.07959	1.07938															0.00153727	0.213184	0.000315618	0.0056125	0.00153727	0.213184
		0.00661344	0.0839809	0.00283901	0.0100228			0.0746383	1.06233															0.00661344	0.0865011	0.00283901	0.0103236	0.00661344	0.0865011
		0.013318	0.175497	0.00504031	0.0209151			0.0699284	1.04523															0.013318	0.173545	0.00504031	0.0270412	0.013318	0.173545
		0.0017395	0.218828	0.000965607	0.00967619			0.0655889	1.02852															0.0017395	0.218145	0.000965607	0.00961445	0.0017395	0.218145
		0.00871529	0.442501	0.00292872	0.0186065			0.061738	1.01266															0.00871529	0.436738	0.00292872	0.0180527	0.00871529	0.436738
		0.00147108	0.0689548	0.000765837	0.0043112			0.0584809	0.998089															0.00147108	0.0684404	0.000765837	0.0044469	0.00147108	0.0684404
		0.00531094	0.0799815	0.00148089	0.00585378			0.0559064	0.985203															0.00531094	0.082353	0.00148089	0.00602734	0.00531094	0.082353
		0.00402072	0.0869792	0.00146002	0.00771022			0.0540847	0.974353															0.00402072	0.0898087	0.00146002	0.00796104	0.00402072	0.0898087
		0.00147834	0.0997925	0.000451613	0.00406885			0.0530655	0.965834															0.00147834	0.102801	0.000451613	0.00419152	0.00147834	0.102801
		0.00833344	0.100046	0.00189014	0.00843845			0.0528766	0.959879															0.00833344	0.0944419	0.00189014	0.00755532	0.00833344	0.0944419
		0.00774469	0.0885075	0.00384677	0.0107532			0.0535232	0.95665															0.00774469	0.0748122	0.00384677	0.00895016	0.00774469	0.0748122
		0.03072	0.334155	0.013881	0.0457937			0.0549876	0.956236															0.03072	0.345683	0.013881	0.0473736	0.03072	0.345683
		0.0320672	0.306886	0.0115061	0.0384745			0.0572298	0.958647															0.0320672	0.316843	0.0115061	0.0397228	0.0320672	0.316843
		0.0150639	0.180838	0.00612236	0.0207443			0.0601888	0.963819															0.0150639	0.186694	0.00612236	0.0214161	0.0150639	0.186694
		0.0475444	0.478693	0.00936006	0.0458495			0.0637838	0.971609															0.0475444	0.494006	0.00936006	0.0473163	0.0475444	0.494006
		0.0199207	0.180427	0.0059813	0.0214642			0.0679167	0.981805															0.0199207	0.185966	0.0059813	0.0221232	0.0199207	0.185966
		0.0562817	0.37522	0.0143315	0.0322958			0.0724749	0.99413															0.0562817	0.386797	0.0143315	0.0332922	0.0562817	0.386797
		0.030703	0.376034	0.00798323	0.0400009			0.0773339	1.00825															0.030703	0.38862	0.00798323	0.0413398	0.030703	0.38862
		0.018743	0.329126	0.00693551	0.0264404			0.0823612	1.02377															0.018743	0.340087	0.00693551	0.027321	0.018743	0.340087
		0.0337731	0.370537	0.0149087	0.0466675			0.0874197	1.04028															0.0337731	0.383021	0.0149087	0.0482398	0.0337731	0.383021
		0.0211229	0.238979	0.008546	0.0332817			0.0923715	1.05732															0.0211229	0.247306	0.008546	0.0344415	0.0211229	0.247306
		0.0602223	0.541247	0.021529	0.0842727																			0.0602223	0.56231	0.021529	0.0875523	0.0602223	0.56231
		0.0127591	0.358706	0.00626444	0.0336921																			0.0127591	0.370064	0.00626444	0.0384155	0.0127591	0.370064
		0.0248887	0.118014	0.0104638	0.0238568																			0.0248887	0.111773	0.0104638	0.0231952	0.0248887	0.111773
		0.0309782	0.293007	0.0101884	0.0421259																			0.0309782	0.302061	0.0101884	0.0434277	0.0309782	0.302061
		0.0614774	0.617978	0.028753	0.172275																			0.0614774	0.259684	0.028753	0.0575202	0.0614774	0.259684
		0.027379	0.257325	0.0115112	0.0271673																			0.027379	0.177237	0.0115112	0.0254964	0.027379	0.177237
		0.0699629	0.732826	0.0288049	0.129736																			0.0699629	0.385589	0.0288049	0.0382286	0.0699629	0.385589
		0.0135826	0.215347	0.00866508	0.0308092																			0.0135826	0.106708	0.00866508	0.0132651	0.0135826	0.106708
		0.0695551	0.13573	0.0359232	0.0181168																			0.0695551	0.362481	0.0359232	0.0707057	0.0695551	0.362481
		0.0481261	0.330874	0.0567394	0.066016																			0.0481261	0.230906	0.0567394	0.0702363	0.0481261	0.230906
		0.0267971	0.429457	0.00888696	0.0395512																			0.0267971	0.383407	0.00888696	0.0351708	0.0267971	0.383407
		0.0751209	0.643178	0.0221833	0.0730876																			0.0751209	0.53374	0.0221833	0.0576638	0.0751209	0.53374
		0.0938065	0.856505	0.0261856	0.221857																			0.0938065	0.538873	0.0261856	0.0904162	0.0938065	0.538873
		0.00944664	0.109735	0.00409882	0.0211913																			0.00944664	0.105249	0.00409882	0.0212922	0.00944664	0.105249
		0.0553695	0.84556	0.00994777	0.0489862																			0.0553695	0.833168	0.00994777	0.038885	0.0553695	0.833168
		0.0598304	0.739046	0.00874988	0.0604515																			0.0598304	0.73048	0.00874988	0.0490398	0.0598304	0.73048
		0.0403429	0.323167	0.0128403	0.0594472																			0.0403429	0.264135	0.0128403	0.0515822	0.0403429	0.264135
		0.079669	0.453372	0.0219417	0.0513997																			0.079669	0.361419	0.0219417	0.0435341	0.079669	0.361419
		0.0235541	0.210556	0.00824778	0.033297																			0.0235541	0.188201	0.00824778	0.0253947	0.0235541	0.188201
		0.0916835	0.717316	0.0211429	0.11097																			0.0916835	0.527182	0.0211429	0.0817154	0.0916835	0.527182
		0.0669474	0.827571	0.0102286	0.0634105																			0.0669474	0.768043	0.0102286	0.0563622	0.0669474	0.768043
		0.0734933	0.56225	0.0228997	0.0968482																			0.0734933	0.497234	0.0228997	0.0814047	0.0734933	0.497234
		0.0117095	0.378307	0.00210256	0.0193848																			0.0117095	0.37021	0.00210256	0.0187415	0.0117095	0.37021
		0.0335273	0.724449	0.00578582	0.0424718																			0.0335273	0.686241	0.00578582	0.0452235	0.0335273	0.686241
		0.0259173	0.216502	0.0105222	0.0459429																			0.0259173	0.175747	0.0105222	0.0452357	0.0259173	0.175747
		0.0205221	0.207158	0.00615055	0.0326739																			0.112912	0.42323	0.0390939	0.119098	0.112912	0.42323
		0.0660842	0.760266	0.016172	0.06453																			0.0205221	0.189082	0.00615055	0.0308992	0.0205221	0.189082
		0.0249217	0.24537	0.00763428	0.0333517																			0.0660842	0.683017	0.016172	0.0620537	0.0660842	0.683017
		0.0408323	0.348931	0.0158177	0.0636363																			0.0249217	0.215563	0.00763428	0.0297669	0.0249217	0.215563
		0.0352164	0.287018	0.0160431	0.0583714																			0.0408323	0.341133	0.0158177	0.0733073	0.0408323	0.341133
		0.0896611	0.730932	0.0354293	0.174208																			0.0352164	0.263298	0.0160431	0.0545757	0.0352164	0.263298
		0.0429877	0.630875	0.00627673	0.0514388																			0.0896611	0.564582	0.0354293	0.158255	0.0896611	0.564582
		0.0239598	0.486328	0.00562246	0.0386525																			0.0429877	0.605718	0.00627673	0.0485924	0.0429877	0.605718
		0.0931729	0.857421	0.0266659	0.1637																			0.0239598	0.456632	0.00562246	0.0333476	0.0239598	0.456632
		0.0616202	0.808195	0.0174204	0.0858442																			0.0931729	0.529868	0.0266659	0.0948852	0.0931729	0.529868
		0.0553907	0.654415	0.0113114	0.051916																			0.0784496	0.683347	0.0374154	0.137783	0.0784496	0.683347
		0.0544512	0.191859	0.014135	0.0402265																			0.0616202	0.740833	0.0174204	0.0701086	0.0616202	0.740833
		0.0495558	0.811634	0.0202352	0.137737																			0.0553907	0.625785	0.0113114	0.038113	0.0553907	0.625785
		0.0678477	0.618238	0.0181302	0.106269																			0.0544512	0.172046	0.014135	0.0354471	0.0544512	0.172046
		0.0311203	0.229897	0.0107675	0.0586893																			0.0495558	0.701783	0.0202352	0.113073	0.0495558	0.701783
		0.00244848	0.26697	0.000883701	0.0121993																			0.0678477	0.553756	0.0181302	0.0947081	0.0678477	0.553756
		0.00840229	0.0976747	0.00272031	0.00528251																			0.0311203	0.207671	0.0107675	0.051358	0.0311203	0.207671
		0.00292911	0.0926221	0.00160776	0.00791024																			0.00244848	0.266777	0.000883701	0.0123368	0.00244848	0.266777
		0.0888832	0.819483	0.013766	0.0575135																			0.00840229	0.101143	0.00272031	0.00547009	0.00840229	0.101143
		0.0668712	0.823085	0.00643175	0.0391117																			0.00292911	0.0962623	0.00160776	0.00822112	0.00292911	0.0962623
		0.0875227	0.558135	0.0249143	0.115479																			0.0888832	0.730039	0.013766	0.0496819	0.0888832	0.730039
		0.0044189	0.0792794	0.00143172	0.00505787																			0.0668712	0.801607	0.00643175	0.0394194	0.0668712	0.801607
		0.0730097	0.776077	0.0144872	0.0749114																			0.0875227	0.43993	0.0249143	0.0925087	0.0875227	0.43993
		0.0905624	0.57051	0.0138695	0.119867																			0.0044189	0.0759404	0.00143172	0.00475953	0.0044189	0.0759404
		0.000854465	0.0681039	0.000423324	0.00294081																			0.0730097	0.736045	0.0144872	0.0686564	0.0730097	0.736045
		0.000670791	0.0673349	0.000374865	0.00385872																			0.0905624	0.594128	0.0138695	0.052521	0.0905624	0.594128
		0.000581938	0.0761212	0.000212109	0.00232203																			0.000854465	0.0679733	0.000423324	0.0029447	0.000854465	0.0679733
		0.00603736	0.0973081	0.00272416	0.010578																			0.000670791	0.0654839	0.000374865	0.00375264	0.000670791	0.0654839
		0.0304527	0.493071	0.00880136	0.0461105																			0.000581938	0.0786255	0.000212109	0.00239842	0.000581938	0.0786255
		0.0232847	0.929743	0.00800495	0.0954333																			0.00603736	0.0916045	0.00272416	0.00958755	0.00603736	0.0916045
		0.0665358	0.713551	0.00972245	0.0634198																			0.0304527	0.51044	0.00880136	0.0477348	0.0304527	0.51044
		0.000348069	0.0836879	0.000113244	0.00189166																			0.0232847	0.887992	0.00800495	0.0863378	0.0232847	0.887992
		0.0111164	0.144381	0.00368739	0.0113411																			0.0665358	0.70672	0.00972245	0.0631	0.0665358	0.70672
		0.00120436	0.457385	0.000218173	0.0430781																			0.000348069	0.0834219	0.000113244	0.00189679	0.000348069	0.0834219
		0.00146486	0.23614	0.00030579	0.0189778																			0.0111164	0.149119	0.00368739	0.0117134	0.0111164	0.149119
		0.00399908	0.406808	0.000798294	0.00940961																			0.00120436	0.457195	0.000218173	0.0431161	0.00120436	0.457195
		0.00210214	0.512876	0.000666218	0.0121624																			0.00146486	0.236015	0.00030579	0.0189597	0.00146486	0.236015
		0.00153859	0.278849	0.000537433	0.00865565																			0.00399908	0.406532	0.000798294	0.00933579	0.00399908	0.406532
		0.00428403	0.148236	0.00147383	0.00928693																			0.00210214	0.51214	0.000666218	0.0120952	0.00210214	0.51214
		0.0013288	0.366192	0.000280281	0.00630309																			0.00153859	0.278845	0.000537433	0.00859928	0.00153859	0.278845
		0.00362925	0.341596	0.00105649	0.0156569																			0.00428403	0.148226	0.00147383	0.00882113	0.00428403	0.148226
		0.00569643	0.475406	0.00243236	0.0346936																			0.0013288	0.366249	0.000280281	0.00626997	0.0013288	0.366249
		0.00112484	0.162826	0.000293055	0.00608074																			0.00362925	0.341607	0.00105649	0.0153719	0.00362925	0.341607
		0.00423823	0.491837	0.000736005	0.0063649																			0.00569643	0.475879	0.00243236	0.0350164	0.00569643	0.475879
		0.00380701	0.384536	0.000913995	0.0158827																			0.00112484	0.16274	0.000293055	0.00602153	0.00112484	0.16274
		0.00577993	0.466812	0.00123387	0.0122519																			0.00423823	0.494738	0.000736005	0.00498413	0.00423823	0.494738
		0.00390951	0.518241	0.000639757	0.0130565																			0.00380701	0.399386	0.000913995	0.0164961	0.00380701	0.399386
		0.002853	0.455646	0.000588365	0.0130089																			0.00577993	0.484039	0.00123387	0.0127041	0.00577993	0.484039
		0.00262547	0.458901	0.000596381	0.00804761																			0.00390951	0.538077	0.000639757	0.0135563	0.00390951	0.538077
		0.0121927	0.514264	0.00237572	0.0267783																			0.002853	0.455641	0.000588365	0.0129897	0.002853	0.455641
		0.00364739	0.327029	0.00079061	0.00720901																			0.00262547	0.475997	0.000596381	0.00834741	0.00262547	0.475997
		0.00200858	0.404938	0.000597872	0.0180409																			0.0121927	0.533061	0.00237572	0.0277572	0.0121927	0.533061
		0.00257719	0.405652	0.000599813	0.0157847																			0.00364739	0.339501	0.00079061	0.00748394	0.00364739	0.339501
		0.00280865	0.444384	0.000605988	0.00993743																			0.00200858	0.405006	0.000597872	0.0180466	0.00200858	0.405006
		0.00459394	0.517763	0.000722522	0.0139067																			0.00257719	0.420095	0.000599813	0.0163467	0.00257719	0.420095
		0.00259767	0.471538	0.000547769	0.00966624																			0.00280865	0.44413	0.000605988	0.00979706	0.00280865	0.44413
		0.00238046	0.46342	0.000349668	0.00920316																			0.00459394	0.517243	0.000722522	0.0138299	0.00459394	0.517243
		0.0121288	0.409978	0.00387149	0.0364213																			0.00259767	0.471582	0.000547769	0.00969497	0.00259767	0.471582
		0.00379719	0.534374	0.000697734	0.00852786																			0.00238046	0.474598	0.000349668	0.00764816	0.00238046	0.474598
		0.0034454	0.590591	0.000874954	0.0110823																			0.0121288	0.424323	0.00387149	0.0376958	0.0121288	0.424323
		0.00313292	0.494279	0.000803128	0.0105017																			0.00379719	0.534374	0.000697734	0.00852786	0.00379719	0.534374
		0.00480101	0.524363	0.000869775	0.0114842																			0.0034454	0.587036	0.000874954	0.0138895	0.0034454	0.587036
		0.0128748	0.358952	0.00495027	0.0324726																			0.00313292	0.490808	0.000803128	0.0126163	0.00313292	0.490808
		0.0553721	0.431876	0.0195704	0.0619527																			0.00480101	0.521243	0.000869775	0.0139111	0.00480101	0.521243
		0.002526	0.441764	0.000491289	0.00849545																			0.0128748	0.36969	0.00495027	0.033444	0.0128748	0.36969
		0.0148005	0.485397	0.00158296	0.0199017																			0.0553721	0.317264	0.0195704	0.0438222	0.0553721	0.317264
		0.0109396	0.391103	0.00209741	0.0143374																			0.002526	0.440371	0.000491289	0.00843287	0.002526	0.440371
		0.0210321	0.613332	0.00257339	0.0364366																			0.0148005	0.48174	0.00158296	0.0196825	0.0148005	0.48174
		0.00293018	0.444228	0.000483303	0.00966576																			0.0109396	0.380605	0.00209741	0.0144452	0.0109396	0.380605
		0.00146903	0.392514	0.000347744	0.00904348																			0.0210321	0.610124	0.00257339	0.0361678	0.0210321	0.610124
		0.00789821	0.532334	0.000671443	0.00859552																			0.00293018	0.443282	0.000483303	0.00968879	0.00293018	0.443282
		0.00104376	0.599325	0.000134205	0.00344048																			0.00146903	0.391598	0.000347744	0.00909556	0.00146903	0.391598
		0.00337252	0.334821	0.000794995	0.0133262																			0.00789821	0.531119	0.000671443	0.00841893	0.00789821	0.531119
		0.00444173	0.557616	0.000706461	0.0111367																			0.00104376	0.59908	0.000134205	0.00344702	0.00104376	0.59908
		0.00131781	0.466559	0.000234005	0.00847701																			0.00337252	0.331852	0.000794995	0.013351	0.00337252	0.331852
		0.0128946	0.515842	0.000797302	0.00904843																			0.00444173	0.557158	0.000706461	0.00938285	0.00444173	0.557158
		0.00286755	0.309162	0.000387532	0.015205																			0.00131781	0.466042	0.000234005	0.00850525	0.00131781	0.466042
		0.000491797	0.232576	7.7263e-05	0.0400354																			0.0128946	0.515385	0.000797302	0.0090008	0.0128946	0.515385
		0.00105998	0.32681	0.000210983	0.00317149																			0.00286755	0.308097	0.000387532	0.0151105	0.00286755	0.308097
		0.00513021	0.485692	0.00127546	0.0241979																			0.000491797	0.232405	7.7263e-05	0.0399697	0.000491797	0.232405
		0.000487445	0.364192	8.7058e-05	0.00336838																			0.00105998	0.326587	0.000210983	0.00316566	0.00105998	0.326587
		0.00288357	0.774046	0.000357421	0.0143993																			0.00513021	0.501268	0.00127546	0.0249739	0.00513021	0.501268
		0.00310065	0.640386	0.000278619	0.00897445																			0.000487445	0.364201	8.7058e-05	0.00335711	0.000487445	0.364201
		0.00266856	0.489595	0.000500224	0.0116747																			0.00288357	0.773936	0.000357421	0.0142758	0.00288357	0.773936
		0.00276088	0.497427	0.000430582	0.0110137																			0.00310065	0.640108	0.000278619	0.00894653	0.00310065	0.640108
		0.0021031	0.46342	0.000324889	0.00920316																			0.00266856	0.508789	0.000500224	0.0121324	0.00266856	0.508789
		0.00148866	0.594847	0.000196401	0.00456569																			0.00276088	0.515149	0.000430582	0.0114061	0.00276088	0.515149
		0.00343193	0.492562	0.000583495	0.00789357																			0.0021031	0.463027	0.000324889	0.00923696	0.0021031	0.463027
		0.00361633	0.371218	0.000497942	0.00651921																			0.00148866	0.61772	0.000196401	0.00474125	0.00148866	0.61772
		0.00267809	0.413768	0.000352354	0.00915989																			0.00343193	0.510946	0.000583495	0.00818819	0.00343193	0.510946
		0.0220012	0	0.00905291	0																			0.00361633	0.383158	0.000497942	0.00672889	0.00361633	0.383158
		0.00244502	0.482538	0.000539431	0.00911486																			0.00267809	0.426396	0.000352354	0.00943944	0.00267809	0.426396
		0.00508183	0.493507	0.000490125	0.00763537																			0.0220012	0.168356	0.00905291	0.0257079	0.0220012	0.168356
		0.000154906	0.447509	2.04901e-05	0.0017883																			0.00244502	0.481244	0.000539431	0.00908111	0.00244502	0.481244
		0.0317244	0.648784	0.00273646	0.0266087																			0.00508183	0.492726	0.000490125	0.00761869	0.00508183	0.492726
		0.00374452	0.472711	0.000442373	0.0112057																			0.000154906	0.447541	2.04901e-05	0.00178682	0.000154906	0.447541
		0.00376728	0.38397	0.000482077	0.00830198																			0.0317244	0.629943	0.00273646	0.025333	0.0317244	0.629943
		0.00585089	0.496096	0.000684866	0.00540518																			0.00374452	0.471973	0.000442373	0.0111776	0.00374452	0.471973
		0.0636901	0.724154	0.00918681	0.0705916																			0.00376728	0.382383	0.000482077	0.00824629	0.00376728	0.382383
		0.00410646	0.431358	0.000492448	0.00962326																			0.00585089	0.494269	0.000684866	0.00532708	0.00585089	0.494269
		0.00173949	0.466067	0.00026133	0.00778806																			0.0636901	0.703848	0.00918681	0.0697196	0.0636901	0.703848
		0.00229245	0.442634	0.00035356	0.0101682																			0.00410646	0.43049	0.000492448	0.00959235	0.00410646	0.43049
		0.00412856	0.484643	0.000740205	0.0141236																			0.00173949	0.465545	0.00026133	0.00772061	0.00173949	0.465545
		0.00145636	0.577913	0.0001846	0.00543303																			0.00229245	0.44191	0.00035356	0.0101574	0.00229245	0.44191
		IsoLine	IsoLine	IsoLine	IsoLine	IsoLine																		0.00412856	0.4836	0.000740205	0.0140781	0.00412856	0.4836
																								0.00145636	0.577565	0.0001846	0.00545515	0.00145636	0.577565
																								IsoLine	IsoLine	IsoLine	IsoLine	IsoLine	IsoLine

## Sheet: Table 1 CE5 beads All data
Table 1: Major elements, trace elements, and U-Pb isotope data for glass beads from Chang'e 5 soil
*Group 1- homogenous, Group 2 - small number of fragments/schlerin, Group 3- large number of fragments and vesicles;
[a] 3D constrained ages
[b] 208Pb/206Pb-Th-U ages
[c] 206Pb/238U ages corrected using 204Pb/206Pb meteoritic composition for glasses with >5 cps 206Pb and 207Pb/206Pb meteoritic composition for glasses with <5 cps 206Pb
[d] Concordia ages
			Major elements (wt%, EPMA)																			U-Pb isotopes (SHRIMP)

Sample	comments		SiO2	TiO2	Al2O3	FeO	MnO	MgO	CaO	Na2O	K2O	P2O5	SO3	NiO	Total	Mg#	CaO/Al2O3	MgO/Al2O3	Na2O/Al2O3			204Pb bkg cps	1s abs	206Pb cps	1s abs	270UO2 cps	1s abs	248ThO cps	1s abs		U ppm	1s abs	Th ppm	1s abs	Pb ppm	1s abs		204/206	1s abs	207/206	1s abs	208/206	1s abs	206/270	1s abs	248/270	1s abs
Fully molten glasses (Type 1)
Type 1a. Shapes include spheres and oblate spheroids
Chemical group: Local
B012-003	Perfect sphere of homogeneous glass. No clasts, schlerin, vesicles, or metal. Slight adhering regolith		38.453	6.022	12.487	22.595	0.263	6.81	12.553	0.02	0.008	0.006	0.009	0.007	99.233	34.9524	1.00529	0.545367	0.00160167			0.04	0.0141421	1.56	0.06245	98.66	0.702353	778.65	2.79043		0.693716	0.0987046	2.89952	0.360934	0.0200343	0.00256585		0.0676565	0.0443395	0.537567	0.0632828	2.00567	0.142552	0.0057858	0.000797741	4.40972	0.0634887
B012-007	spherical, regolith rim, small vesicle		33.661	6.317	15.213	21.821	0.252	7.639	14.499	0.009	0.008	0.008	0.007		99.434	38.4287	0.953066	0.502136	0.000591599			0.105	0.0229129	17.0675	0.206564	188.5	0.970824	1624.4	9.01221		0.707209	0.0417475	3.46807	0.192446	0.102248	0.00555794		0.024901	0.00327068	0.327851	0.00854379	2.18785	0.0317022	0.0395994	0.00120967	5.27415	0.0654261
B012-008	spherical, possible clast or schlieren (out of focus)		36.52	7.01	13.055	23.238	0.265	7.146	12.829	0.006	0.004	0.007			100.08	35.4108	0.982689	0.547376	0.000459594
B012-009	spherical, small metal bleb and clast		35.862	6.433	12.981	23.177	0.267	7.564	13.059	0.01	0.002	0.002	0.001	0.024	99.382	36.7827	1.00601	0.582698	0.000770357
B012-011	spherical, small metal blebs		38.332	5.954	12.571	22.697	0.275	7.25	12.43	0.038	0.015	0.004	0.013	0.02	99.599	36.2848	0.988784	0.576724	0.00302283			0.035	0.0132288	8.53	0.146031	101.98	0.714073	737.32	2.71536		0.71706	0.102022	2.74562	0.341784	0.119853	0.0147244		0.0636948	0.00815088	0.793361	0.0226601	2.09354	0.0474824	0.0403984	0.00162815	4.12697	0.0578515
B012-019	spheroid, tiny clast or metal bleb		37.953	5.876	13.275	22.147	0.264	7.248	12.856	0.009	0.003	0.005			99.636	36.8474	0.968437	0.545989	0.000677966
B012-022	broken spheroid, tiny metal bleb, regolith rim		41.15	3.65	9.031	23.816	0.278	12.904	8.805	0.068	0.017		0.012	0.074	99.805	49.1359	0.974975	1.42886	0.00752962			0.04	0.0141421	7.195	0.134117	128.11	0.800344	558.43	2.36311		0.90079	0.128131	2.07947	0.258896	0.107492	0.0132296		0.0785382	0.0136193	0.886248	0.0304372	2.23581	0.0604204	0.0251672	0.00124428	2.55617	0.0334315
B012-024	spheroid, tiny metal bleb		39.113	5.836	12.764	21.971	0.267	7.229	12.448	0.006	0.006	0.007	0.004	0.019	99.67	36.9721	0.975243	0.566359	0.000470072			0.035	0.0132288	1.71	0.0653835	82.305	0.641502	641.99	2.53375		0.578717	0.0823627	2.39063	0.297613	0.0236254	0.00301278		0.0911201	0.0349223	0.616072	0.0567345	2.17742	0.132979	0.008764	0.000959895	4.64143	0.0687754
B012-030	spheroid, possible tiny metal bleb		41.44	5.81	11.882	22.404	0.244	6.147	11.191	0.13	0.062	0.07	0.085	0.015	99.48	32.8478	0.941845	0.517337	0.0109409			0.06	0.0173205	29.3075	0.270682	364.36	1.34974	1575.83	3.96967		1.5843	0.0827544	3.80183	0.209659	0.123687	0.0130892		0.0120075	0.00304008	0.383093	0.00757014	1.23737	0.0164356	0.0316037	0.000828293	2.54679	0.0195013
B012-031	spheroid, small metal and vesicles		41.164	5.889	11.542	22.821	0.267	6.359	11.462	0.073	0.03	0.017		0.005	99.629	33.1899	0.993069	0.550944	0.00632473			0.165	0.0287228	11.895	0.172446	271.775	1.16571	1346.18	3.66903		1.18172	0.0617791	3.24778	0.179137	0.0712485	0.0075818		0.0370151	0.00884421	0.778858	0.0207094	1.92031	0.03986	0.0159184	0.000729875	2.91902	0.0254311
B012-039	spherical, regolith rim, fractured		41.659	5.329	10.939	22.269	0.259	6.408	11.298	0.189	0.083	0.021			98.454	33.9069	1.03282	0.585794	0.0172776			0.115	0.0239792	16.5675	0.203516	462.54	1.52076	1579.3	8.88623		1.85098	0.162482	3.55653	0.26819	0.0650148	0.00562203		0.0111321	0.00346187	0.149383	0.00612387	1.14559	0.0194471	0.0145958	0.000467073	2.04312	0.0222811
B012-040	spherical, metal blebs		42.006	6.017	9.354	23.584	0.29	6.607	11.26	0.289	0.103	0.05	0.065	0.005	99.63	33.3091	1.20376	0.706329	0.0308959			0.106667	0.00888889	12.5167	0.20426	305.407	1.4269	1200.67	8.94676		1.14582	0.0675934	2.5634	0.142816	0.0528151	0.00292852		0.0140134	0.00421077	0.395473	0.0128982	1.08431	0.02455	0.0178825	0.000708517	2.40776	0.0346168
B012-045	oblate spheroid, tiny metal blebs		44.91	1.326	10.993	18.261	0.21	13.667	10.247	0.028	0.009	0.019	0.002	0.01	99.682	57.1631	0.932139	1.24325	0.00254708
B012-046	metal, vesicles		43.983	4.18	13.009	17.839	0.196	7.734	11.325	0.26	0.167	0.164	0.11		98.967	43.5971	0.870551	0.594511	0.0199862
B012-050	oblate spheroid , fracture		41.036	5.741	11.976	22.044	0.245	6.912	11.701	0.055	0.02	0.016	0.004	0.01	99.76	35.857	0.977037	0.577154	0.00459252			0.125	0.0176777	12.9575	0.179983	332.625	1.28962	1634.05	9.03894		1.25668	0.133647	3.63765	0.534077	0.0606838	0.0108603		0.0144474	0.00304277	0.174116	0.00700916	1.55731	0.0276278	0.0159095	0.000566995	2.99615	0.0332222
B012-052	oblate spheroid, clean glass, no rim, metal or clasts		41.121	5.557	10.939	23.021	0.244	7.148	11.388	0.086	0.046	0.041	0.007		99.598	35.6321	1.04105	0.653442	0.00786178			0.1125	0.0167705	9.2375	0.151966	368.415	1.35723	1582.25	8.89452		1.3919	0.148018	3.52233	0.517158	0.039003	0.00698867		0.0128667	0.00382659	0.359197	0.0125926	1.10349	0.0251873	0.0102812	0.000427682	2.6306	0.0288898
B012-065	spherical, abundant metal especially around the rim		46.113	2.545	9.737	19.964	0.246	9.8	9.764	0.11	0.028	0.01	0.007	0.009	98.333	46.6722	1.00277	1.00647	0.0112971			0.0825	0.0143614	5.175	0.113743	206.155	1.01527	870.2	6.59621		0.824985	0.0724815	1.95966	0.148109	0.0225234	0.00199046		0.0255923	0.00643732	0.119453	0.00985699	1.41264	0.0410329	0.0102864	0.000575061	2.57521	0.0382035
B012-067	spheroid, large vesicle, fracture		43.995	3.995	12.304	19.876	0.223	6.877	11.331	0.106	0.061	0.039	0.017	-	98.824	38.1516	0.92092	0.558924	0.00861508			0.09	0.0212132	13.025	0.180451	273.385	1.16916	1210.9	7.78107		1.09402	0.0960816	2.72691	0.205804	0.0531527	0.00460887		0.0082243	0.00371678	0.265668	0.0090104	1.12423	0.0215709	0.0194935	0.000706764	2.65742	0.0342495
B012-068	spherical, many tiny metal blebs		41.839	4.797	10.589	21.89	0.263	8.802	10.167	0.135	0.047	0.029	0.043	0.018	98.619	41.7553	0.960147	0.83124	0.0127491			0.105	0.0229129	22.24	0.235797	316.31	1.2576	1328.45	8.15		1.2658	0.11115	2.99163	0.22571	0.088748	0.00765453		0.00364263	0.00196895	0.0554836	0.0032527	1.2859	0.0179704	0.0291492	0.000804513	2.51699	0.030741
B012-070	perfect sphere. No metal, schlerin orclasts		40.599	5.079	12.918	21.061	0.243	6.96	12.348	0.067	0.041	0.009			99.325	37.0742	0.955876	0.538783	0.00518656			0.085	0.0206155	6.3	0.125499	188.125	0.969858	1183.32	3.43994		0.817999	0.042828	2.85487	0.157492	0.0317894	0.00341059		0.0230857	0.0122058	0.247197	0.0169236	1.87717	0.0544038	0.0112149	0.000765069	3.74874	0.0375489
B012-071	oblate spheroid, a few metal blebs, fracture		42.041	5.151	11.633	21.896	0.259	6.296	12.011	0.221	0.06	0.028	0.001		99.597	33.8903	1.03249	0.541219	0.0189977			0.095	0.0217945	3.0825	0.0877852	186.225	0.964948	878.91	2.96464		0.809738	0.0423975	2.12045	0.117033	0.020474	0.00223576		0.0793454	0.024776	0.843067	0.048179	2.2206	0.0970823	0.00512705	0.000561752	2.80781	0.0293618
B012-072	perfect sphere, a couple of metal blebs		42.122	4.991	12.283	21.154	0.247	7.032	11.774	0.122	0.043	0.036			99.804	37.2117	0.958561	0.572499	0.00993243			0.08	0.02	4.99	0.111692	271.67	1.16548	1177.7	3.43176		1.18127	0.0617553	2.84131	0.156745	0.0229445	0.00247276		0.0302966	0.0180307	0.263931	0.0229451	1.57388	0.0578576	0.00574038	0.000489397	2.57749	0.0226319
B012-073	sphere, abundant metal blebs		42.504	5.798	9.743	22.694	0.286	6.533	10.959	0.496	0.122	0.028	0.117		99.28	33.9162	1.12481	0.670533	0.0509083			0.06	0.0173205	1.9525	0.0698659	75.18	0.613107	340.04	1.84402		0.326895	0.0172394	0.820378	0.0454125	0.0102985	0.00114652		0.0428514	0.0181671	0.353635	0.03066	1.89355	0.093288	0.00938509	0.00101713	2.68094	0.0444598
B012-074	fractured partial sphere, possible metal		39.114	5.939	12.312	22.989	0.268	6.594	12.646	0.016		0.02			99.898	33.835	1.02713	0.535575	0.00129955			0.15	0.0273861	66.0325	0.406302	177.895	0.94312	1184.85	7.69691		0.711895	0.0625612	2.66824	0.201393	0.345917	0.0296855		0.00107103	0.000689889	0.0857534	0.00201058	1.99167	0.0146465	0.155559	0.00302515	4.00423	0.0559922
B012-075	oblate spheroid, metal blebs, vesicles		42.011	5.549	11.118	21.659	0.262	6.864	11.02	0.179	0.062	0.022	0.005		98.751	36.1024	0.991185	0.617377	0.0161
B012-076	spheroid, vesicle, small metal dendrite		44.083	3.931	12.18	19.672	0.224	7.649	10.606	0.178	0.126	0.144	0.166	0.032	98.991	40.9411	0.870772	0.627997	0.0146141			0.1	0.0223607	168.167	0.648397	516.575	1.60713	2050.3	10.125		2.06721	0.18145	4.61721	0.347951	0.64277	0.0550743		0.00153392	0.000300186	0.212861	0.00201047	1.03175	0.0054436	0.136729	0.00161512	2.38578	0.0231855
B012-077	perfect sphere, no metal, schlerin or clasts		36.018	5.524	15.334	19.86	0.229	8.594	14.007	0.005	0.009	0.004	0.002		99.586	43.5508	0.91346	0.560454	0.000326073			0.02	0.01	1.575	0.0627495	36.55	0.427493	271.37	1.64733		0.158926	0.0084865	0.654705	0.0362856	0.0109996	0.00123964		0.0400234	0.02513	0.311779	0.0367435	3.00446	0.164937	0.0148752	0.00198388	4.4085	0.098963
B012-078	sphere, possible tiny metal bleb		40.367	5.824	12.203	22.129	0.29	7.175	11.972	0.016	0.01	0.006			99.992	36.6311	0.98107	0.58797	0.00131115
B012-079	sphere, small metal grain		42.378	5.797	10.933	22.757	0.231	6.194	10.667	0.183	0.062	0.028	0.003	0.008	99.241	32.6712	0.97567	0.566542	0.0167383			0.045	0.015	11.77	0.171537	262.82	1.14634	1216.55	3.48791		1.14279	0.0597503	2.93504	0.161908	0.0681471	0.00725249		0.046812	0.00709379	0.665589	0.0177059	1.8991	0.0379692	0.0165914	0.000726377	2.73561	0.0243198
B012-080	spheroid, several small metal blebs		41.995	5.629	11.489	21.842	0.241	6.168	11.668	0.103	0.049	0.005	0.009		99.198	33.4866	1.01558	0.536861	0.0089651			0.1375	0.0185405	21.7875	0.233385	437.05	1.47826	1671.65	9.14235		1.6512	0.175577	3.72135	0.546357	0.0845113	0.0151062		0.00677105	0.00156613	0.0908354	0.00368478	1.17663	0.0168672	0.0193467	0.000561796	2.25613	0.0246076
B012-081	sphere, possible metal bleb		39.814	4.888	12.577	22.324	0.247	8.011	11.443	0.053	0.025	0.022	0.006		99.41	39.0162	0.909835	0.636956	0.00421404			0.1	0.0223607	8.695	0.147436	230.165	1.07277	1307.01	3.61526		1.0008	0.0523522	3.15328	0.173931	0.037576	0.00401223		0.02723	0.0101617	0.506271	0.0191321	1.16212	0.0320531	0.0134033	0.000733914	3.35712	0.0310583
B012-082	spheroid, clean glass, no metal etc.		41.1	5.445	11.157	23.619	0.266	7.286	10.951	0.066	0.028	0.022	0.018	0.015	99.973	35.4826	0.981536	0.653043	0.00591557
B012-083	sphere, looks like just a small surface exposed. Appears homogeneous. Composition looks like glass		37.315	5.889	12.502	22.347	0.254	7.663	12.576	0.017	0.009	0.022		0.014	98.608	37.9405	1.00592	0.612942	0.00135978
B012-084	sphere, possible vesicle. No metal etc.		42.691	4.3	12.327	20.061	0.241	7.972	11.07	0.043	0.02	0.027	0.016	0.019	98.787	41.4688	0.898029	0.64671	0.00348828			0.0975	0.0156125	11.6275	0.170496	376.78	1.37255	2111.5	10.275		1.50779	0.132377	4.75503	0.358314	0.0526708	0.00457409		0.0136719	0.00346292	0.177677	0.00757155	1.47065	0.0280959	0.0127153	0.000472545	3.40986	0.0341095
B012-085	perfect sphere, no metal etc.		39.771	5.722	11.177	23.21	0.265	7.445	11.598	0.029	0.019	0.007		0.026	99.269	36.3818	1.03767	0.6661	0.00259461
B012-086	perfect sphere, no metal etc.		43.591	3.898	13.711	18.698	0.235	7.74	10.93	0.052	0.022	0.016			98.893	42.4632	0.79717	0.56451	0.00379258			0.07	0.0187083	2.4325	0.0779824	70.76	0.594811	448.87	2.11866		0.307676	0.016238	1.08294	0.059877	0.0163616	0.00180285		0.0666655	0.019923	0.882402	0.0490436	2.24649	0.098657	0.0105307	0.00124617	3.85374	0.0616138
B012-087	sphere, abundant metal, regolith rim?		42.78	3.877	9.591	23.104	0.268	9.064	9.894	0.396	0.132	0.093	0.385	0.045	99.629	41.1571	1.03159	0.945053	0.0412887			0.0975	0.0156125	54.745	0.369949	267.55	1.15661	1005.6	7.09084		1.07067	0.0940333	2.26458	0.171038	0.21503	0.018463		0.00174836	0.000662654	0.219517	0.00361491	1.08697	0.00996096	0.0861283	0.0016448	2.27638	0.0311352
B012-088	sphere, clean glass. small vesicles, possible metal on outer rim		38.387	5.147	10.502	24.394	0.26	10.215	9.85	0.108	0.042	0.068	0.103	0.049	99.125	42.7452	0.937917	0.972672	0.0102838			0.1075	0.0163936	21.3625	0.231098	293.555	1.21152	1101.35	7.42075		1.17474	0.103162	2.48021	0.187252	0.0943392	0.0081393		0.00883576	0.00194076	0.458921	0.00925915	1.12741	0.0165995	0.030313	0.000848256	2.27462	0.029691
B012-089	sphere, mostly clean glass, possible clast on surface?		40.162	5.532	11.826	22.191	0.253	7.113	11.509	0.102	0.04	0.013		0.018	98.759	36.3651	0.973195	0.601471	0.00862506			0.05	0.0158114	4.8575	0.110199	136.67	0.82665	632.23	2.51442		0.594264	0.0311706	1.52531	0.0842471	0.0285742	0.00308129		0.0600493	0.0124942	0.685816	0.0289102	1.9234	0.0604281	0.0111266	0.000900961	2.80652	0.033694
B012-090	sphere, clean glass		41.634	3.578	9.744	24.501	0.272	9.862	9.912	0.123	0.011	0.02		0.023	99.68	41.7802	1.01724	1.01211	0.0126232			0.065	0.0180278	3.185	0.0892328	178.995	0.946031	859.67	2.93201		0.778301	0.0407595	2.07403	0.114476	0.0158324	0.00172701		0.0628421	0.020463	0.197003	0.0242902	1.84082	0.0792447	0.00523264	0.000576558	2.90819	0.0303685
B012-092	sphere, metal blebs around rim		43.483	5.028	9.412	21.157	0.263	7.971	11.012	0.129	0.065	0.122	0.035		98.677	40.1807	1.17	0.846898	0.0137059			0.115	0.0169558	74.675	0.432073	403.48	1.42035	1273	7.9781		1.61463	0.141749	2.86676	0.21632	0.253918	0.021784		0.00147717	0.000471647	0.0691461	0.00164682	0.927592	0.00756052	0.0781671	0.00125501	1.91373	0.0226973
B012-094	sphere, microlites and possible metal, possible regolith rim		38.116	6.333	11.461	24.077	0.264	7.484	11.959	0.014	0.004			0.005	99.717	35.657	1.04345	0.652997	0.00122153			0.09	0.015	40.73	0.3191	329.32	1.2832	1667.3	9.13044		1.24419	0.13232	3.71167	0.544937	0.1944	0.0347195		0.00546503	0.00101844	0.082471	0.00257762	1.71047	0.0165534	0.0475691	0.00108556	2.9747	0.0340771
B012-103	sphere, clean glass, possible regolith rim		38.18	6.123	12.645	22.959	0.253	7.417	12.344	0.019	0.008	0.016	0.003		99.967	36.5464	0.976196	0.586556	0.00150257
B012-104	perfect sphere, clean glass		40.98	5.555	11.846	22.288	0.264	7.168	11.564	0.053	0.02	0.025	0.007	0.002	99.772	36.4424	0.976194	0.605099	0.00447408			0.09	0.015	3.8575	0.0982026	262.61	1.14588	1359.45	8.24454		0.952235	0.102236	2.82526	0.296958	0.0140942	0.0013476		0.031581	0.0102023	0.352859	0.021708	1.06707	0.0412309	0.00565656	0.000393493	3.19439	0.0387381
B012-105	ner-perfect sphere, clean glass		39.644	6.42	11.667	22.454	0.279	7.238	12.102	0.016	0.01	0.017	0.004		99.851	36.4956	1.03728	0.620382	0.00137139			0.03	0.0122474	6.2675	0.125175	61.825	0.55599	404.76	2.01186		0.268826	0.0142136	0.976521	0.0540144	0.0347692	0.00373062		0.00982222	0.00632619	0.109447	0.00935374	2.34106	0.0586878	0.0344008	0.00228862	3.95695	0.0678176
B012-106	sphere, large vesicle		39.735	5.89	11.975	22.261	0.262	6.615	11.895	0.021	0.008	0.017	0.003	-	98.682	34.6311	0.993319	0.552401	0.00175365			0.025	0.0111803	6.0025	0.1225	70.015	0.591671	462.35	2.15023		0.304437	0.0160692	1.11546	0.0616686	0.0397992	0.00427358		0.0594084	0.00966303	0.863991	0.028978	2.2124	0.058935	0.0285718	0.00199366	3.99082	0.0644378
B012-109	spheroid, nerly clean glass, possible metal of clast		38.479	6.02	12.857	22.549	0.247	6.969	12.659	0.025	0.006	0.01	0.005		99.826	35.5256	0.9846	0.542039	0.00194447			0.09	0.015	4.9375	0.111102	250.13	1.11832	1648.5	9.07882		0.906982	0.0973815	3.42598	0.359993	0.0221939	0.00210553		0.0325822	0.00825673	0.32627	0.0178749	1.65712	0.0501258	0.00768915	0.000466338	4.09612	0.0468376
B012-111	sphere, one tiny clast or metal bleb		39.322	5.507	12.794	21.939	0.247	7.414	12.573	0.017	0.009	0.01	0.011		99.843	37.5971	0.982726	0.57949	0.00132875			0.1	0.0158114	9.1675	0.151389	199.07	0.997672	1291.3	8.03523		0.721836	0.0775198	2.68363	0.282096	0.0415854	0.00389365		0.0147913	0.00386557	0.196803	0.00912722	1.83203	0.0382181	0.0186953	0.000803186	4.03195	0.0519133
B012-116	spheroid, small metal bleb, regolith rim		39.909	5.937	12.277	22.429	0.263	6.736	12.254	0.033	0.022	0.004	0.002		99.866	34.8717	0.998127	0.548668	0.00268795			0.0925	0.0152069	7.865	0.140223	285.55	1.19488	1566.7	8.85071		1.03542	0.111159	3.25598	0.342154	0.0378115	0.00354941		0.0470051	0.0057436	0.483845	0.0169937	1.69487	0.0391063	0.0110811	0.000511826	3.41413	0.0386203
B012-118	spheroid, small vesicles, small metal blebs		39.794	6.291	11.687	24.316	0.262	5.543	11.458	0.142	0.071	0.072	0.096	0.062	99.794	28.8967	0.980406	0.474288	0.0121503			0.1075	0.0163936	15.4925	0.196803	332.755	1.28987	1416.8	8.41665		1.20658	0.129521	2.94445	0.309465	0.0394931	0.00367419		0.00597655	0.00198572	0.20813	0.00695168	0.496304	0.0110394	0.0192911	0.000621104	2.62048	0.0302216
B012-126	spheroid, small metal bleb or clast		37.644	6.133	12.817	23.024	0.239	7.376	12.572	0.014	0.011	0.002		0.01	99.842	36.3525	0.980885	0.575486	0.0010923			0.08	0.02	2.8675	0.0846685	143.845	0.848071	919.73	3.03271		0.625462	0.0327961	2.21893	0.122458	0.01965	0.00215125		0.055569	0.0331659	0.359184	0.0414067	2.85967	0.142366	0.00516564	0.000747074	3.85237	0.0436967
B012-129	spherical, abundant metal around rim		42.411	5.26	11.502	21.001	0.256	6.313	10.937	0.639	0.212	0.055	0.01	0.047	98.643	34.8928	0.950878	0.548861	0.0555556			0.075	0.0136931	9.3925	0.153236	319.785	1.26449	1294.45	8.04503		1.15955	0.124476	2.69018	0.282783	0.0343797	0.00321778		0.0194122	0.00351163	0.177259	0.00846565	1.25929	0.0277079	0.0119869	0.000496463	2.52914	0.0298352
B012-141	spheroid, clean glass, small vesicle		38.373	5.637	13.447	22.015	0.28	7.447	12.408	0.007	0.013	0.014			99.641	37.6202	0.922734	0.553804	0.000520562			0.07	0.0187083	1.995	0.0706222	191.805	0.979298	1329.29	3.64594		0.834001	0.0436617	3.20703	0.176892	0.0140851	0.00156635		0.131408	0.0575323	0.595911	0.0756422	2.67654	0.200894	0.00230775	0.000498067	4.15147	0.0405167
B012-144	slightly chipped sphere, clean glass, tiny metal and vesicle		41.734	5.469	12.012	21.618	0.268	6.418	11.378	0.071	0.028	0.038			99.034	34.6102	0.947219	0.534299	0.00591076			0.095	0.015411	44.9075	0.335065	337.895	1.2998	1552.25	8.8098		1.27659	0.135764	3.45555	0.50736	0.187085	0.03341		0.00380081	0.000748345	0.09705	0.00257996	1.34173	0.0129437	0.0623118	0.00111722	2.97117	0.031519
B012-146	sphere, clean glass, no metal no vesiicle or clast		39.37	5.099	11.743	22.566	0.25	8.497	11.776	0.034	0.009	0.003	0.021	0.232	99.6	40.167	1.00281	0.72358	0.00289534			0.1125	0.0167705	4.8725	0.110369	326.615	1.27792	1634.7	9.04074		1.18432	0.127133	3.3973	0.356983	0.0226568	0.00215025		0.0560858	0.0088518	0.388301	0.0195811	1.67557	0.050302	0.00586727	0.000351233	3.12637	0.0339422
B012-148	sphere, clean glass, possible small metal or clast		37.894	6.072	13.019	22.611	0.258	7.584	12.344	0.005	0.011	0.008			99.806	37.4213	0.948153	0.582533	0.000384054			0.1275	0.0178536	8.885	0.149039	219.45	1.0475	1400.7	8.36869		0.795735	0.0854474	2.91099	0.305954	0.0395262	0.00370268		0.0301679	0.00476825	0.378988	0.013612	1.57573	0.0345278	0.0164166	0.000714844	3.9526	0.0488919
B012-150	sphere, clean glass, no metal or vesicle		36.854	6.274	13.672	22.415	0.272	7.236	12.906			0.014		0.06	99.703	36.5295	0.943973	0.529257	0
B012-153	sphere, clean glass, no metal or vesicle		41.72	5.128	11.538	22.011	0.275	8.18	10.803	0.049	0.011	0.016	0.003	0.038	99.772	39.8521	0.936297	0.708962	0.00424684			0.12	0.0244949	3.825	0.097788	203.815	1.00949	1092.56	3.30539		0.886222	0.0463826	2.6359	0.145429	0.0204536	0.00221875		0.028695	0.020323	0.22241	0.024992	2.08436	0.0826729	0.00585322	0.000567882	3.19399	0.0313234
B012-161	oblate spheroid, clean glass, slightly chipped, no metal or vesicle		41.367	4.822	14.591	18.913	0.223	6.969	12.18	0.035	0.011	0.001			99.112	39.6478	0.834761	0.477623	0.00239874			0.0925	0.0152069	176.618	0.664488	321.77	1.2684	2120.6	10.2971		1.21567	0.129289	4.72078	0.692989	0.82417	0.147086		0.000591283	0.000178701	0.0974126	0.0012727	1.63797	0.00761973	0.253156	0.00299312	4.22383	0.0412554
B012-165	spheroid, clean glass, possible tiny metal?		40.905	5.101	12.124	22.081	0.263	7.501	11.233	0.058	0.023	0.043	0.004	0.02	99.356	37.7195	0.926509	0.61869	0.0047839
B012-172	spheroid, vesicles,		40.058	5.415	12.696	22.18	0.271	6.613	12.035	0.041	0.016	0.031	0.009	0.12	99.485	34.7069	0.947936	0.520873	0.00322936			0.14	0.0187083	9.45	0.153704	351.055	1.32487	1629.25	9.02566		1.27294	0.13664	3.38597	0.355795	0.0386817	0.0036201		0.018344	0.00409465	0.327764	0.0120766	1.40036	0.0304034	0.0109426	0.00045461	2.87434	0.0311376
B012-179	Perfect sphere of homogeneous glass with one large vesible in the middle. Possible small clast? No metal.		41.079	5.297	11.991	21.43	0.275	6.752	11.614	0.025	0.016	0.026	0.025	0	98.711	35.9682	0.96856	0.563089	0.0020849
B012-180	Perfect sphere of homogeneous glass. One small vesicle. No schlerin, metal, or adhering regolith.		40.778	4.914	12.045	21.156	0.248	6.774	11.845	0.03	0.018	0.025	0.021	0.021	98.083	36.3403	0.983396	0.562391	0.00249066
B012-182	perfect sphere of homogeneous glass. No clasts, schlerin, vesicles, or metal.		35.748	5.647	14.766	20.677	0.242	7.555	13.572	0.008	0	0	0	0.001	98.359	39.4462	0.919139	0.511648	0.000541785			0.1025	0.0160078	3.805	0.097532	251.99	1.12247	1848.35	9.6134		0.913726	0.098105	3.84131	0.403575	0.0200303	0.00191611		0.0343268	0.0102017	0.388778	0.0229473	2.10899	0.0702951	0.00584636	0.000406193	4.53872	0.0503108
B012-183	perfect sphere of homogeneous glass. No clasts, schlerin, vesicles, or metal.		38.876	5.197	13.238	20.567	0.261	7.523	12.351	0.027	0.014	0	0	0	98.223	39.4722	0.932996	0.568288	0.00203958			0.1075	0.0163936	6.82	0.130576	251.305	1.12095	1632.35	9.03424		0.911242	0.0978385	3.39241	0.356471	0.0337722	0.00317898		0.020988	0.0055937	0.241862	0.0122972	2.05973	0.0496459	0.0109057	0.000543174	4.00341	0.046244
B012-189	perfect sphere of homogeneous glass. Small vesicles, possible timy clast. No schlerin or metal.		36.886	6.131	13.093	22.315	0.284	7	12.6	0.017	0.012	0.009	0.013	0.01	98.517	35.867	0.962346	0.534637	0.0012984			0.0825	0.0143614	2.6475	0.0813557	190.375	0.975641	1187.1	7.70422		0.690308	0.0741376	2.46708	0.259373	0.0114662	0.00111394		0.0615005	0.0140199	0.573707	0.0346822	1.27071	0.0567323	0.00541152	0.000449301	3.79131	0.0516457
B012-192	spherical bead, homogeneous glass, no clasts, vesicles, or metal.		38.85	5.45	14.158	20.041	0.219	6.776	12.834	0	0.016	0.017	0	0.014	98.508	37.6089	0.906484	0.478599	0			0.115	0.0169558	70.23	0.419017	294.79	1.21406	2163.05	10.3996		1.06892	0.114754	4.49534	0.472204	0.337358	0.0311568		0.002269	0.00052031	0.0840012	0.00193925	2.1368	0.0152907	0.100051	0.00172925	4.47752	0.0465079
B012-198	Slightly oblate spheroid of homogeneous glass, possible tiny clast? No vesicles or metal.		36.88	5.828	13.71	21.513	0.269	7.117	13.194	0	0.004	0.037	0.007	0.017	98.697	37.0993	0.962363	0.51911	0			0.1075	0.0163936	2.7675	0.083179	204.61	1.01146	1500	8.66025		0.741924	0.0796748	3.11736	0.327609	0.0144435	0.00140015		0.348584	0.0270923	0.753317	0.0427303	1.39985	0.0623053	0.00504552	0.000433793	4.48838	0.0558472
B013-006	teardrop, fractures, tiny metal		41.571	4.944	11.153	22.314	0.273	7.477	11.457	0.094	0.03	0.01			99.323	37.3982	1.02726	0.670403	0.00842823			0.09	0.0212132	1.485	0.0609303	145.145	0.851895	649.42	2.54837		0.773058	0.0989257	1.89518	0.163384	0.0106329	0.000822901		0.0597918	0.0401007	0.870352	0.0764501	2.07055	0.135178	0.00261226	0.000510191	2.63195	0.0317305
B013-007	perfect sphere, clean glass, possible metal on rim		36.739	6.192	13.016	22.732	0.269	7.23	13.381	0.012	0.003	0.012	0.003		99.589	36.1854	1.02804	0.55547	0.000921942			0.07	0.0187083	2.56	0.08	160.81	0.896688	1196.07	3.45842		0.856491	0.109591	3.49044	0.300771	0.0186842	0.00135798		0.0920263	0.0362095	0.744154	0.0575589	2.24177	0.119534	0.00374552	0.00063108	4.36694	0.0471691
B014-007	sphere, clean glass, metal, one large vesicle, no clasts		40.511	4.439	9.757	23.763	0.263	10.133	9.978	0.044	0.015	0.04	0.115	0.094	99.152	43.19	1.02265	1.03854	0.00450958			0.105	0.0162019	6.0225	0.122704	350.785	1.32436	1392.75	8.34491		1.27196	0.136535	2.89447	0.30422	0.0233258	0.00220166		0.0308627	0.00665418	0.294531	0.0147826	1.27333	0.0361635	0.00679419	0.000363368	2.47961	0.0281467
B014-009	chipped spheroid, clean glass		40.476	6.682	10.354	24.204	0.291	5.268	11.609	0.129	0.046	0.025	0.006	0.013	99.103	27.9553	1.12121	0.508789	0.012459			0.14	0.0187083	149.417	0.611182	402.275	1.41823	1670	9.13783		1.45867	0.156564	3.47066	0.364682	0.544207	0.0502048		0.00143298	0.000315497	0.0988471	0.00145176	1.3435	0.00720591	0.15337	0.00200869	2.60043	0.0270665
B014-013	sphere, possible microcrystalline or polish?		40.386	4.676	11.696	22.252	0.247	8.34	11.203	0.053	0.02	0.017	0.021	0.13	99.041	40.0556	0.957849	0.713064	0.00453146			0.11	0.0165831	2.6825	0.0818917	383.655	1.38502	1674.45	9.15		1.39115	0.149321	3.47991	0.365652	0.0133166	0.00129287		0.0899544	0.0187014	0.625789	0.0396517	1.61511	0.0730531	0.00252938	0.000229326	2.66371	0.0286214
B014-014	sphere, possible microcrystalline or polish?		38.988	5.542	12.649	22.156	0.252	7.107	12.318	0.044	0.016	0.016	0.007		99.095	36.3821	0.973832	0.561863	0.00347854
B017-001	Spherical shape, mostly homogeneous glass. Abundant metal blebs but no clasts, vesicles or schlerin. Metal starting to concentrate towad rim		43.385	4.604	11.495	19.833	0.256	7.494	10.777	0.099	0.055	0.022	0.006	0.014	98.283	40.2508	0.937538	0.651936	0.00861244
B017-002	Perfect sphere of homogeneous glass. Small metal globules around rim. No clasts, schlerin, or vesicles.		41.486	4.612	13.957	18.671	0.259	6.812	12.338	0.047	0.015	0.011	0	0	98.357	39.411	0.884001	0.488071	0.00336749			0.095	0.0217945	5.405	0.116243	141.1	0.83994	1025.01	3.20158		0.76903	0.081571	3.17848	0.343023	0.0447842	0.00427298		0.0322755	0.0261325	0.255958	0.0299983	2.68413	0.10449	0.0103073	0.00108007	4.5118	0.0501013
B017-004	perfect sphere of homogeneous glass, no clast, vesicles, schlerin or metal.		41.33	5.333	11.172	22.393	0.237	7.474	11.004	0.021	0.012	0.041	0.022	0.053	99.278	37.3061	0.984962	0.668994	0.0018797			0.085	0.0206155	28.865	0.268631	232.43	1.07803	999.82	3.16199		1.2668	0.134286	3.10036	0.334597	0.161549	0.0150923		0.00869305	0.00381481	0.102886	0.00495792	1.57163	0.0210885	0.0451275	0.00135718	2.68269	0.0245322
B017-005	Perfect sphere of homogeneous glass. No clasts, schlerin, vesicles, or metal.		37.514	6.239	13.107	21.764	0.249	6.804	12.232	0.03	0.008	0.048	0.001	0.012	98.15	35.7889	0.933242	0.519112	0.00228885			0.09	0.0212132	2.9575	0.0859869	146.35	0.855424	929.34	3.04851		0.797644	0.0846012	2.88181	0.31102	0.0229184	0.0022322		0.0393497	0.0534042	0.482742	0.0652775	2.19308	0.151677	0.00426418	0.000825019	3.95216	0.0433798
B017-006	Perfect sphere of homogeneous glass. No clasts, schlerin, vesicles, or metal.		43.215	5.422	8.198	24.546	0.324	5.186	11.115	0.052	0.053	0.095	0.043	0	98.369	27.3607	1.35582	0.632593	0.00634301			0.075	0.0193649	8.8325	0.148598	140.055	0.836824	512.95	2.26484		0.763335	0.0809678	1.59062	0.171732	0.0531928	0.00502499		0.0306409	0.0135479	0.453261	0.0207743	1.40338	0.0407205	0.0200693	0.0013028	2.27623	0.0278227
B017-008	Perfect sphere of homogeneous glass. Possible almost digested clast? No schlerin, vesicles, or metal.		34.813	5.535	12.902	22.284	0.254	9.56	12.527	0	0.003	0.019	0	0	98.072	43.3385	0.970935	0.74097	0			0.01	0.00707107	2.3925	0.0773385	42.765	0.462412	426.32	2.06475		0.23308	0.0248121	1.32199	0.142753	0.0256546	0.00252486		0.111208	0.043502	0.801257	0.0678597	3.22836	0.190099	0.0147786	0.00242983	6.19722	0.123174
B017-011	Perfect sphere of homogeneous glass. No clasts, schlerin, vesicles, or metal.		37.723	5.892	12.663	22.111	0.239	7.194	12.651	0	0	0	0.008	0	98.639	36.7114	0.999052	0.568112	0
B017-012	Slightly oblate sphere of homogeneous glass. No clasts, schlerin, vesicles, or metal.		39.616	4.84	13.112	20.48	0.254	7.567	12.396	0.014	0.004	0.015	0	0.006	98.518	39.7131	0.945394	0.577105	0.00106772
B017-020	Slightly oblate sphere of homogeneous glass. No clasts, schlerin, vesicles, or metal. Some adhering regolith		38.566	5.189	13.055	21.317	0.253	7.568	12.492	0.004	0.012	0.033	0	0.024	98.676	38.7612	0.956875	0.579701	0.000306396			0.105	0.0229129	8.8675	0.148892	227.035	1.06545	1595.06	3.99382		1.1475	0.0445201	4.59901	0.213479	0.0691204	0.00239167		0.0180905	0.0176262	0.155257	0.0194376	2.85483	0.082915	0.0113922	0.000836939	4.30281	0.0382143
Chemical group: low-Al
B012-048	oblate spheroid , metal, no clasts, fractures, possible regolith rims		49.031	0.911	3.614	19.697	0.351	14.216	11.606	0.051	0.016		0.007		99.5	56.2715	3.2114	3.93359	0.0141118			0.0875	0.0147902	12.9125	0.17967	93.335	0.683136	461.8	4.80521		0.352626	0.0375655	1.02804	0.151207	0.052319	0.00936342		0.0104835	0.00218437	0.514302	0.0128774	0.850841	0.0171953	0.0542752	0.0021801	2.93375	0.0630217
B012-134	sphere, mostly homogeneous, metal, schlerin, vessicle, one small clast		47.348	2.524	2.906	17.782	0.262	11.245	16.874	0.107	0.003	0.014	0.005		99.07	52.9965	5.80661	3.86958	0.0368204			0.0625	0.0125	41.965	0.323902	59.975	0.547608	298.8	3.86523		0.226589	0.0241704	0.665175	0.0979697	0.18329	0.0327343		0.00273523	0.000643679	0.47752	0.00671857	1.08057	0.0113165	0.345949	0.00838392	3.30261	0.0790805
B012-169	oval shape, one large vesicle, metal, very slight schleiren, smooth outer surface		48.589	1.431	4.809	18.432	0.297	13.483	11.447	0.151	0.05	0.708	0.05		99.447	56.602	2.38033	2.8037	0.0313995			0.095	0.015411	243.425	0.780104	247.57	1.11259	1226.75	7.83183		0.897699	0.0963857	2.54948	0.268019	0.901783	0.0831608		0.00141009	0.000162564	0.376292	0.00243417	1.10793	0.00483924	0.414186	0.00543181	3.02133	0.0387199
B017-031	sphere of homogeneous glass with a large vesicle in the centre. No clasts, schlerin or metal.		45.998	3.194	3.442	22.203	0.293	8.06	14.926	0.028	0.006	0.228	0.094	0	98.63	39.291	4.33643	2.34166	0.00813481
Chemical group: high-Mg
B014-004	spherical, mostly clean glass, metal, no vesicles, some clasts around outer margin		47.811	2.397	7.771	13.767	0.31	19.23	7.963	0.349	0.098	0.003	0.277		99.976	71.3535	1.02471	2.47458	0.0449106			0.035	0.0132288	3.155	0.0888116	94.085	0.685875	605.84	2.46138		0.501107	0.0641616	1.768	0.152432	0.0158609	0.00113252		0.0349446	0.0170342	0.247099	0.0232203	1.52687	0.0630264	0.00957013	0.00107789	3.67769	0.0541843
B014-005	spherical, clean glass, no metal, no vesicles, no clasts., high-Mg. Volcanic?		47.857	2.359	7.806	12.299	0.311	19.956	7.805	0.32	0.076	0.019	0.279	1.507	100.594	74.3163	0.999872	2.5565	0.0409941			0.0925	0.0152069	38.1725	0.308919	281.125	1.18559	1553.85	8.81433		1.01937	0.109438	3.22927	0.339352	0.15706	0.0145307		0.00390494	0.000911095	0.0860693	0.00272323	1.6707	0.0170055	0.0562114	0.00124167	3.43272	0.0391123
B014-012	sphere, small metal blebs, possible micro-crystalline quench or polish?		50.396	2.035	6.483	7.587	0.378	24.59	7.173	0.327	0.027		0.172		99.168	85.2542	1.10643	3.793	0.0504396
Chemical group: high-Al
B012-044	spheroid, clean glass, no metal or clasts		49.918	1.667	15.688	9.793	0.142	11.01	10.565	0.207	0.155	0.019			99.164	66.7189	0.673445	0.70181	0.0131948			0.085	0.0206155	2.7225	0.0825	560.055	1.6734	6693.03	8.18109		2.43521	0.127089	16.1476	0.889777	0.0154294	0.00169246		0.0355786	0.0363804	0.220391	0.0411665	2.27911	0.123523	0.0011871	0.0001883	7.19849	0.0387102
B012-047	spheroid, vesicles		48.95	1.847	15.829	12.786	0.147	7.652	11.305	0.215	0.209	0.094	0.013		99.047	51.6214	0.714195	0.483417	0.0135827			0.14	0.0264575	206.713	0.718875	1005.22	2.2419	8516.1	20.635		4.02266	0.352981	19.178	1.44289	0.942173	0.0807128		0.00193749	0.000319363	0.684446	0.00382664	0.992095	0.00477471	0.0859039	0.000851297	5.06424	0.0279265
B014-010.2	teardrop, qunch crystals around rim, no metal, no clasts, no vesicles		48.34	1.885	16.759	11.921	0.113	7.956	10.838	0.698	0.381	0.085			98.976	54.3366	0.646697	0.47473	0.0416493			0.145	0.0190394	325.518	0.902105	1241.07	2.49105	8862.7	21.0508		4.50015	0.482841	18.4188	1.93324	1.09043	0.100542		0.000688419	0.000150975	0.0680505	0.000791744	1.17889	0.00439211	0.110584	0.000898075	4.34005	0.0222223
B017-009	perfect sphere of homogeneous glass, no schlerin or clasts. A few metal blebs epecially around rim but also in interior		48.651	2.309	17.069	9.814	0.143	8.724	11.174	0.201	0.151	0.005	0.021	0.006	98.471	61.3153	0.654637	0.511102	0.0117757			0.105	0.0229129	20.6725	0.227335	473.52	1.5387	4910.86	7.00775		2.5808	0.273443	15.2282	1.64289	0.146539	0.0137168		0.0102034	0.0087036	0.0949948	0.00947506	2.29325	0.0389225	0.0144667	0.000582952	6.23485	0.0375014
B017-010	Perfect sphere of homogeneous glass. Possible tiny clast? No schlerin, vesicles, or metal.		47.353	1.531	18.226	9.888	0.149	9.38	12.154	0.023	0.036	0.029	0.007	0.025	98.929	62.8454	0.66685	0.514649	0.00126193			0.07	0.0187083	4.975	0.111524	242.655	1.10149	4239.54	6.51118		1.32253	0.140188	13.1465	1.41833	0.0715823	0.00684484		0.0597359	0.0578313	0.421138	0.0653519	5.41728	0.322173	0.00348103	0.000683443	10.7675	0.0860367
Type 1b: Fragments and broken spheroids
Chemical group: Local
B012-021	broken spheroid		40.991	3.616	8.796	23.867	0.266	13.17	8.757	0.056	0.018	0.007	0.047	0.089	99.68	49.5925	0.995566	1.49727	0.00636653			0.115	0.0239792	5.66	0.118954	131.365	0.810447	570.85	2.38925		0.923677	0.131383	2.12572	0.26465	0.0940746	0.0116142		0.11156	0.0201455	0.941738	0.0395725	2.61996	0.0845399	0.0177357	0.00111736	2.53975	0.0329844
B012-026	spheroid, abundant metal blebs, regolith rim, fractured		43.528	5.326	8.463	21.527	0.27	10.082	9.704	0.321	0.039	0.04		0.009	99.309	45.5042	1.14664	1.1913	0.0379298			0.09	0.0212132	18.3575	0.214228	181.51	0.952654	792.87	2.81579		1.27627	0.181488	2.95248	0.367523	0.260642	0.0318541		0.0702442	0.00524587	0.849879	0.0160685	2.07192	0.0312951	0.0513784	0.00134831	2.61086	0.0279664
B012-041	broken spheroid, possible metal blebs		45.733	2.243	9.211	20.125	0.256	10.404	10.326	0.161	0.029	0.018		0.014	98.52	47.963	1.12105	1.12952	0.0174791			0.06	0.0173205	1.77	0.0665207	90.585	0.672997	411.17	2.02773		0.393879	0.0207297	0.991985	0.0548663	0.0112253	0.00125633		0.14112	0.0637802	0.692017	0.0872354	2.12272	0.170636	0.00401917	0.00100697	2.75343	0.0411135
B012-062	glass fragment, clean glass, no clasts or metal		42.952	1.615	13.139	18.375	0.244	10.492	12.406	0.011	0.005			0.002	99.241	50.447	0.944212	0.798539	0.000837202			0.08	0.02	24.52	0.247588	135.015	0.821629	1375.97	3.70941		0.587068	0.0307957	3.31965	0.183096	0.14416	0.0152671		0.00449511	0.00275884	0.0773147	0.00399426	2.58546	0.032136	0.0657693	0.00218925	6.11044	0.0686751
B012-069	broken sphere, clean glass, no metal or clasts		41.911	5.107	11.484	21.825	0.26	6.999	11.212	0.145	0.07	0.034	0.002		99.049	36.376	0.976315	0.609457	0.0126263			0.065	0.0180278	4.08	0.100995	134.345	0.819588	503.27	2.24337		0.584155	0.0306439	1.21419	0.0671072	0.0262716	0.00284492		0.0784696	0.0142862	0.819078	0.0349544	2.11892	0.0716383	0.0104491	0.000836727	2.23339	0.0284472
B012-139	broken sphere, mostly clean glass, metal, small vesicles		42.933	5.058	11.536	21.433	0.251	6.435	11.075	0.368	0.123	0.105	0.075	0.019	99.411	34.8651	0.960038	0.557819	0.0319001			0.125	0.0176777	72.795	0.4266	459.285	1.5154	1948.1	9.8694		1.83795	0.161339	4.38706	0.330644	0.294302	0.02525		0.0024626	0.000488428	0.267533	0.00349379	1.10583	0.00872464	0.0672113	0.00106692	2.58355	0.0256583
B012-177	angular fragment of homogeneous glass. No vesicles, clasts, or metal.		38.595	5.552	13.371	20.808	0.243	6.957	12.704	0.008	0.006	0.007	0	0.007	98.415	37.3465	0.950116	0.520305	0.00059831			0.0825	0.0143614	20.6325	0.227115	232.06	1.07717	1477.45	8.59491		0.841459	0.0903525	3.0705	0.322691	0.0903715	0.00838806		0.00817338	0.00159527	0.0966795	0.00398205	1.83402	0.0249848	0.0369828	0.00106527	3.91387	0.0474295
B012-184	chipped sphere of homogeneous glass. Chip off of one side. No clasts, vesicles, or metal		38.577	5.186	11.825	22.248	0.282	8.353	11.454	0.02	0.016	0	0.006	0.019	98.183	40.0973	0.968626	0.706385	0.00169133			0.0825	0.0143614	30.1175	0.274397	201.575	1.00393	1161.65	7.62119		0.730919	0.0784943	2.41419	0.253823	0.134684	0.0124733		0.00285159	0.000984698	0.0927045	0.00315226	1.90497	0.0212716	0.0628269	0.00155447	3.49868	0.0475251
B017-003	fractured and broken oblate spheroid of homogeneous glass. No clast, vesicles, or metal.		42.326	5.007	11.661	20.615	0.265	6.848	11.159	0.108	0.059	0.043	0.014	0.016	98.349	37.1952	0.956951	0.587257	0.00926164			0.11	0.0234521	5.71	0.119478	390.515	1.39735	1646.28	4.05744		2.07992	0.265985	4.80427	0.413919	0.0422679	0.00291121		0.109733	0.0187108	0.736769	0.0324869	2.28952	0.071323	0.00394091	0.000364966	2.53094	0.0184163
B017-013	Broken oblate spheroid of homogeneous glass. A few metal blebs. No clasts, schlerin, or vesicles.		42.656	2.994	13.535	16.722	0.23	9.529	12.217	0.014	0.006	0.002	0	0	98.173	50.3968	0.902623	0.704027	0.00103436			0.04	0.0141421	3.4925	0.0934412	84.175	0.648749	821.21	2.86568		0.425444	0.0167099	2.36778	0.110059	0.0323554	0.00130676		0.0821648	0.0474567	0.154133	0.0489833	3.55127	0.209044	0.00940015	0.0015673	6.04481	0.0859455
Type 1c: Irregularly shaped globules of glass, some with partial crystallisation
Chemical group: Local
B012-014	irreggularly shaped droplet of homogeneous glass with lrge patch of adhering regolith. Possible small metal bleb in the glass.																					0.1275	0.0178536	17.51	0.209225	607.77	1.74323	3036.75	12.3222		2.2038	0.236498	6.31109	0.662737	0.0647977	0.0060219		0.0108622	0.0022955	0.141391	0.0054158	1.33073	0.0211836	0.011802	0.000356657	3.09922	0.0248443
B012-101	dendritic texture, small metal blebs, no clasts - consider as 'homogeneous'?		46.635	2.332	13.311	16.663	0.215	8.449	9.889	1.221	0.637	0.099	0.029	0.003	99.483	47.4797	0.742919	0.634738	0.0917286			0.0775	0.0139194	117.032	0.540908	544.48	1.64997	2033.65	10.0838		2.17888	0.191245	4.57972	0.345131	0.377569	0.0323655		0.00085985	0.000295221	0.0688604	0.00129907	0.826173	0.00554485	0.0911308	0.00118897	2.27383	0.0217198
B017-014	irregular spheriod of homogeneous glass with adhering regolith. No vesicles, clasts or metal in the glass		35.73	5.97	14.622	20.881	0.255	7.23	13.61	0.007	0.002	0.021	0.024	0.013	98.51	38.1688	0.930789	0.49446	0.000478731			0.08	0.02	24.3325	0.24664	144.445	0.849838	1204.49	3.47058		0.787261	0.0835017	3.73503	0.403062	0.192209	0.0179732		0.00641997	0.00407716	0.0981095	0.00528606	2.68258	0.0355225	0.0647728	0.00206873	5.03508	0.0559325
Chemical group: high-Mg
B012-120	heterogeneous, metal, clasts, irregular shape		49.019	1.743	5.896	9.072	0.315	26.602	6.31	0.174	0.029		0.293		99.453	83.95	1.07022	4.51187	0.0295115			0.03	0.0122474	4.0225	0.100281	36.605	0.427814	288.02	1.69712		0.159165	0.00849896	0.694875	0.0384985	0.020207	0.002189		0.0255085	0.0122027	0.934723	0.0382926	1.17322	0.0449963	0.0364837	0.00322295	4.76016	0.105024
B012-127	metal, irregular shape, loosk like a total melt, regolith rim		47.951	2.279	7.08	11.856	0.314	21.722	7.302	0.739	0.098	0.008	0.256		99.605	76.5665	1.03136	3.06808	0.104379			0.005	0.005	7.385	0.135877	39.665	0.445337	289.22	1.70065		0.17247	0.0091924	0.69777	0.038658	0.0458362	0.00490516		0.068756	0.00634585	0.743049	0.0220099	2.05966	0.0477413	0.0663534	0.00407167	4.38304	0.0931437
B012-200	Irregularly shaped mostly homogeneous glass with quench dendrites. Small metal bleb. Chip off one side. No clasts or vesicles		51.703	1.639	5.978	4.331	0.472	28.34	6.38	0.151	0.024	0.014	0.405	0.016	100.068	92.1137	1.06725	4.74072	0.0252593			0.04	0.01	5.5525	0.117819	62.215	0.557741	501.15	5.00575		0.225594	0.0242851	1.04151	0.109783	0.0234121	0.00221416		0.0304184	0.00612176	0.493635	0.0204042	1.30507	0.0378787	0.0361026	0.00208468	4.96803	0.10865
Chemical group: high-Al
B014-002	quench crystals, large vesicle, one clast		49.337	1.421	15.659	11.472	0.131	9.851	10.966	0.528	0.311	0.098			99.774	60.4912	0.7003	0.629095	0.0337186			0.09	0.015	259.278	0.805105	817.9	2.02225	5103.6	15.9744		2.96574	0.318236	10.6065	1.11347	0.829327	0.0764762		0.000563635	0.000133388	0.0757924	0.000939084	1.0698	0.00457342	0.131929	0.00125872	3.86879	0.0248992
B014-003	quench crystals, large vesicle, one clast		48.6	1.406	15.896	10.872	0.137	9.54	11.065	0.585	0.296	0.05		2.14	100.587	61.0073	0.696087	0.600151	0.0368017			0.105	0.0229129	308.505	0.878216	733.915	1.91561	3969.6	6.30048		3.90891	0.499788	11.5843	0.997826	1.09075	0.0716421		0.000348091	0.0002252	0.0834327	0.00087763	0.891692	0.00363967	0.136006	0.00162706	3.09375	0.0165609
B014-010.1	teardrop, qunch crystals around rim, no metal, no clasts, no vesicles		48.818	1.756	17.395	9.673	0.117	8.351	10.964	1.245	0.539	0.139	0.001	0.182	99.18	60.6198	0.630296	0.48008	0.0715723			0.065	0.0127475	110.885	0.52651	502.905	1.58573	4332.4	14.718		1.82355	0.195707	9.00377	0.945287	0.364727	0.0336588		0.00068837	0.000286757	0.0672363	0.0013544	1.13904	0.00733259	0.0929944	0.00125775	5.22936	0.0399602
Type 2: Glasses with small number of fragments/schlerin
B012-012	schlieren, metal, vesicles, possibly one tiny clast		44.761	4.012	11.492	20.56	0.241	7.419	10.429	0.411	0.171	0.159	0.174	0.032	99.861	39.1482	0.907501	0.64558	0.035764			0.0925	0.0152069	90.0925	0.474585	329.01	1.2826	1380.75	8.30888		1.24302	0.132196	3.07376	0.451346	0.384127	0.0685681		0.00210274	0.000391536	0.508002	0.0047827	0.989748	0.0072279	0.123791	0.001796	2.66531	0.0301151
B012-015.2	oblate spheroid of mostly homogeneous glass with some vesicles and one large undigested clast of plag?																					0.0375	0.00968246	16.725	0.204481	99.26	0.704486	610.95	5.52698		0.397216	0.0349576	1.37584	0.104206	0.0674676	0.00583357		0.00572004	0.0014913	0.460451	0.0103338	0.904403	0.0157481	0.07077	0.0023874	3.7212	0.0708843
B012-016	schlerin, metal, vesicles, a few rounded clasts		40.642	5.199	9.292	23.133	0.274	6.289	10.714	0.314	0.115	0.151	0.281	0.037	96.441	32.6456	1.15303	0.676819	0.0337925			0.16	0.02	123.205	0.554989	295.105	1.21471	1314.55	8.10725		1.11493	0.118582	2.92639	0.429725	0.545521	0.0973663		0.00423624	0.000405755	0.498296	0.00403938	1.09351	0.00666084	0.187043	0.00255044	2.81718	0.0330729
B012-017	schlerin, metal, large vesicles, a few rounded clasts		42.356	5.117	12.557	19.766	0.207	8	10.471	0.317	0.128	0.148	0.271	0.018	99.356	41.9142	0.833878	0.637095	0.0252449			0.0925	0.0152069	122.517	0.553438	358.73	1.33927	1584.4	8.90056		1.35531	0.144129	3.52712	0.517861	0.517425	0.0923517		0.00284922	0.000328543	0.466804	0.00387449	1.0065	0.00627083	0.151654	0.00200276	2.77969	0.0298119
B012-018	schlerin, metal, large vesicles, a few clasts		44.038	4.155	12.879	17.066	0.197	7.149	13.006	0.511	0.113	0.086	0.114	0.003	99.317	42.7542	1.00986	0.55509	0.039677			0.07	0.0187083	134.412	0.579682	219.44	1.04747	989.66	3.14589		1.54297	0.219388	3.68528	0.458704	1.17047	0.142483		0.00147398	0.000452695	0.39291	0.00325013	1.05402	0.00645995	0.315168	0.00395835	2.57773	0.0259994
B012-020	schlerin, metal, large vesicles, a few clasts		43.497	3.772	7.576	24.299	0.319	7.03	12.516	0.229	0.097	0.092	0.089		99.516	34.028	1.65206	0.92793	0.030227			0.07	0.0132288	94.2625	0.485444	166.585	0.912647	903	6.71937		0.629369	0.0669775	2.01022	0.295308	0.401818	0.0717247		0.00200333	0.000312007	0.403096	0.0040078	1.09421	0.00760503	0.249122	0.00425701	3.39612	0.0501224
B012-023	metal, large vesicles, several clasts, schlerin		40.93	5.959	13.042	20.323	0.234	6.442	11.39	0.358	0.122	0.092	0.199	0.011	99.102	36.1074	0.873332	0.493943	0.0274498			0.08	0.02	184.782	0.679674	276.64	1.1761	1288.15	3.58908		1.94516	0.276542	4.79679	0.597008	1.71231	0.208407		0.00793287	0.00051273	0.535167	0.00341474	1.06237	0.00551739	0.352313	0.00377771	2.74555	0.0238359
B012-027	abundant clasts, vesicles, metal, schlerin		41.541	4.98	10.842	23.217	0.267	6.421	10.868	0.393	0.153	0.195	0.204	0.051	99.132	33.0237	1.0024	0.592234	0.0362479
B012-028	large vesicles, metal, schlerin, a few clasts		42.881	5.113	9.294	24.929	0.28	6.369	10.2	0.279	0.129	0.146	0.22	0.007	99.847	31.2943	1.09748	0.685281	0.0300194			0.11	0.0165831	121.878	0.551991	513.69	1.60264	1770.45	9.40864		1.94075	0.20635	3.9413	0.578626	0.518374	0.0925213		0.00279961	0.000332166	0.442668	0.00375251	1.04826	0.00648099	0.102479	0.00130555	2.13968	0.0212487
B012-034	schlieren, metal, large vesicle, no clasts		43.279	5.254	10.97	21.866	0.255	7.065	10.332	0.293	0.121	0.082	0.137		99.654	36.55	0.941841	0.644029	0.0267092			0.1025	0.0160078	118.9	0.545206	377.12	1.37317	1541.45	8.77909		1.42478	0.151514	3.43151	0.503833	0.520302	0.092866		0.0045792	0.000403689	0.516014	0.00421117	1.04508	0.00654972	0.134937	0.00184759	2.52696	0.0276541
B012-036	teardrop, clasts, metal, schlerin		46.824	1.577	11.484	17.829	0.232	9.769	10.81	0.379	0.226	0.206	0.138		99.474	49.416	0.94131	0.850662	0.0330024			0.09	0.0212132	624.043	1.24904	363.18	1.34755	1763.86	4.19983		1.57917	0.082487	4.25547	0.23465	2.59588	0.273711		0.00100977	0.000126115	0.595706	0.00198943	0.997987	0.00284726	0.59335	0.00727605	2.94171	0.0215112
B012-038	half glass-half crystal. metal, vesicle		36.316	8.882	10.635	28.286	0.315	4.035	10.698	0.286	0.06	0.064	0.098	0.003	99.678	20.2751	1.00592	0.379408	0.0268923			0.075	0.0193649	60.3675	0.388483	227.255	1.06596	946.19	3.07602		0.988143	0.051693	2.28277	0.125975	0.231894	0.0244921		0.00332021	0.0013274	0.333858	0.00459346	1.05892	0.00979166	0.0908512	0.00214276	2.52405	0.0239783
B012-102	clasts, schleirin, large vesicles, metal, egg shape		43.859	4.501	8.669	19.46	0.252	8.422	14.009	0.313	0.111	0.12	0.171	0.002	99.889	43.554	1.61599	0.971508	0.0361057			0.07	0.0187083	112.083	0.529345	104.445	0.722651	441.75	2.10178		0.454145	0.0238698	1.06576	0.0589307	0.43563	0.0459708		0.00254198	0.000618875	0.44192	0.00389061	0.979899	0.00667784	0.372982	0.00910211	2.56808	0.0360118
B012-107	clasts, large clasts, metal		40.117	5.651	11.239	21.733	0.269	7.302	12.852	0.138	0.052	0.06	0.023		99.436	37.4614	1.14352	0.649702	0.0122787			0.085	0.0206155	61.165	0.39104	267.07	1.15557	1244.42	3.52763		1.16127	0.0607131	3.00228	0.165612	0.270726	0.0285927		0.0151219	0.00140145	0.511278	0.00588307	1.23445	0.0109049	0.0806429	0.00178675	2.80787	0.0242616
B012-110	mostly clasts, vesicles, metal, looks like partially digested basalt		39.877	5.685	10.445	23.852	0.249	8.064	10.386	0.464	0.119	0.158	0.182	0.012	99.493	37.6074	0.994351	0.772044	0.0444232			0.14	0.0187083	392.762	0.990912	308.145	1.24126	1291.45	8.0357		1.23313	0.108284	2.9083	0.219445	1.63376	0.139904		0.00121317	0.000118168	0.483629	0.00217469	0.959614	0.00336867	0.543376	0.00606491	2.56277	0.0310962
B012-112	teardrop, meal, schlerin, large vesicles, clasts		40.735	5.621	10.812	21.989	0.252	5.775	11.526	0.424	0.182	0.183	0.235	1.337	99.071	31.8905	1.06604	0.534129	0.0392157			0.09	0.015	233.04	0.763282	635.59	1.78268	3929.75	14.0174		2.54349	0.223228	8.84967	0.666222	0.920903	0.0788834		0.0014662	0.000184242	0.23179	0.00178434	1.08899	0.00481009	0.15477	0.0015819	3.73752	0.028074
B012-114	teardrop, schlerin, metal, large vesicles, clasts		37.913	8.646	10.022	25.14	0.274	6.445	10.595	0.242	0.102	0.073	0.255	0.035	99.742	31.3682	1.05717	0.643085	0.0241469			0.0975	0.0156125	93.35	0.483089	414.185	1.43907	1339.95	8.1852		1.65747	0.145507	3.01753	0.227658	0.367275	0.0314947		0.00400943	0.000469614	0.401877	0.00397502	0.906186	0.00664516	0.0950587	0.00140633	1.95757	0.0227544
B012-133	metal, vesicles, small clasts, mostly homogeneous		41.756	3.84	8.987	26.421	0.286	8.698	8.348	0.356	0.151	0.236	0.21	0.037	99.326	36.9851	0.928897	0.967842	0.0396128			0.035	0.00935414	80.435	0.448428	85.825	0.655076	293.85	3.83308		0.324252	0.03455	0.654156	0.096353	0.315895	0.0563914		0.00154678	0.00027298	0.279202	0.00343144	1.02189	0.00781817	0.473377	0.00886237	2.28839	0.0517681
B012-135	very large vesicle, metal, clasts		42.671	4.649	12.428	20.328	0.249	6.74	11.63	0.428	0.153	0.179	0.132	0.136	99.723	37.1514	0.93579	0.542324	0.0344384
B012-136	large vesicles, metal, clasts, irregular outline		42.209	4.654	9.999	22.148	0.258	8.93	10.184	0.194	0.079	0.031	0.264	0.163	99.113	41.8215	1.0185	0.893089	0.0194019			0.1175	0.0171391	43.1475	0.328434	408.965	1.42997	1578.95	8.88524		1.5451	0.1643	3.51499	0.51608	0.171085	0.0305538		0.0042574	0.000821669	0.1476	0.00330235	1.17294	0.0119012	0.0427435	0.000885191	2.32443	0.0255939
B012-137	oblong, clasts, metal, large vesicles, schlerin		43.895	5.723	9.875	24.209	0.276	4.743	8.964	0.414	0.253	0.322	0.416		99.09	25.8866	0.907747	0.480304	0.0419241			0.0725	0.0134629	239.195	0.773297	375.29	1.36984	1303.45	8.07295		1.41787	0.150779	2.90168	0.426099	0.970342	0.173163		0.00133435	0.000162114	0.365095	0.00235606	1.01206	0.00450325	0.312002	0.00310966	2.28878	0.0249856
B012-155	sphere, mostly clean glass, metal, vesicles, slight schleiren, irregular crust		41.975	5.606	12.442	20.273	0.243	6.995	11.463	0.192	0.112	0.055	0.02	0.193	99.569	38.0864	0.921315	0.562209	0.0154316			0.1175	0.0171391	237.315	0.770252	495.475	1.57397	2186.85	10.4567		1.87194	0.199037	4.86827	0.714627	0.955982	0.1706		0.00112609	0.000163044	0.162649	0.0014565	1.19808	0.00513664	0.223079	0.00217626	2.84134	0.0253511
B012-164	oval shape, small vesicles, metal, schlieren, one small clast		44.27	4.378	9.557	20.542	0.27	6.508	13.298	0.333	0.078	0.191	0.127		99.552	36.0953	1.39144	0.680967	0.0348436			0.05	0.0111803	61.2	0.391152	159.68	0.893532	1038.3	7.20521		0.579006	0.0621977	2.15784	0.226923	0.23331	0.0215541		0.00370425	0.00058753	0.386334	0.00495733	1.16785	0.0100777	0.161346	0.00326089	3.95829	0.0580789
B012-167	sphere, schlerin, metal, vesicles, a few clasts		44.857	1.786	11.761	19.393	0.228	7.951	11.048	0.304	0.162	0.311	0.427	0.239	98.467	42.2288	0.939376	0.676048	0.0258481
B012-168	sphere, schlerin, clasts, metal, vesicles		41.436	2.921	11.691	20.088	0.255	7.35	10.472	0.297	0.137	0.089	0.107	0.004	94.847	39.4794	0.895732	0.628689	0.0254042			0.0675	0.0129904	116.675	0.540081	148.235	0.860915	731.25	6.04669		0.537506	0.0577457	1.51971	0.159962	0.440426	0.0406419		0.00379611	0.000362103	0.500931	0.00424935	1.02804	0.00661116	0.331718	0.00585351	3.00555	0.0499211
B012-174	mostly clean glass, slight schleiren, metal, a few vesicles, possibly one small clast		44.564	4.425	10.189	19.83	0.253	7.675	12.206	0.322	0.136	0.197	0.153		99.95	40.8298	1.19796	0.753263	0.0316027			0.0925	0.0152069	112.075	0.529327	305.66	1.23624	1338.35	8.18031		1.10834	0.118982	2.78141	0.292357	0.424817	0.0392035		0.00254769	0.000335332	0.464259	0.0041266	1.07647	0.00698633	0.154077	0.00228134	2.67552	0.0321135
B012-191	spherical shape, large vesicles, metal blebs, modest heterogeneity/schlerin		40.909	4.785	9.733	24.214	0.259	8.251	9.596	0.147	0.129	0.145	0.199	0	98.542	37.792	0.985924	0.847735	0.0151033			0.075	0.0136931	82.0825	0.452997	297.025	1.21866	1140.35	7.55099		1.07703	0.115623	2.36992	0.249177	0.304345	0.0280994		0.0035451	0.000480475	0.333118	0.00389784	1.15114	0.00860071	0.11623	0.00190233	2.33947	0.0299359
B012-194	oblate spheroid, clasts, vesicles, metal, schlerin		46.594	2.406	9.361	17.083	0.266	9.778	12.446	0.231	0.128	0.112	0.226	0.06	99.019	50.5077	1.32956	1.04455	0.0246769
B012-197	sphere with adhering regolith, a few clasts, fine metal, schlerin or melt domains		42.271	4.833	10.942	22.311	0.248	6.383	10.755	0.264	0.153	0.246	0.418	0.033	99.049	33.7772	0.98291	0.583349	0.0241272
B012-201	oblate spheroid, large vesicles, clasts, schlerin, fine metal		43.607	3.917	10.429	21.746	0.217	5.982	11.757	0.265	0.11	0.148	0.234	0.003	98.573	32.9052	1.12734	0.573593	0.0254099
B012-203	oblate spheroid, large clasts, metal surrounding domains, vesicles		42.797	5.141	8.42	23.387	0.292	6.604	11.134	0.204	0.106	0.127	0.476	0.021	98.928	33.4856	1.32233	0.784323	0.024228
B012-204	spherical shape, schlerin, small metal blebs, small vesicles.		42.957	5.235	14.548	17.845	0.172	5.155	10.962	0.317	0.256	0.149	0.512	0	98.296	33.9942	0.753506	0.354344	0.0217899			0.12	0.0173205	118.53	0.544357	220.03	1.04888	993.75	7.04894		0.797838	0.085673	2.06525	0.217207	0.414761	0.0382728		0.00249825	0.000325356	0.392663	0.0036019	0.952688	0.00619998	0.225589	0.0035686	2.77541	0.0386335
B012-205	sphere, clasts, metal in domains, vesicles, possible quench crystals		41.953	5.613	12.241	19.169	0.241	6.303	11.611	0.257	0.157	0.276	0.41	0.055	98.464	36.9571	0.948534	0.514909	0.020995
B012-206	oblate spheroid, small clast, vesicles, fine metal		44.362	3.438	9.391	21.468	0.312	7.562	10.637	0.251	0.183	0.2	0.613	0.047	98.698	38.575	1.13268	0.805239	0.0267277
B013-002.1	elongate shape, abundant vesicles, some clasts, metal		41.043	5.401	11.909	21.918	0.244	6.384	11.015	0.45	0.185	0.187	0.228		98.964	34.1794	0.924931	0.536065	0.0377865			0.13	0.0180278	259.663	0.805702	439.245	1.48197	1830.7	9.56739		1.59272	0.170945	3.80463	0.399726	0.958167	0.088357		0.00231112	0.000195768	0.455329	0.00266793	1.01826	0.00439675	0.24943	0.0027115	2.53358	0.0259454
B013-002.2	elongate shape, abundant vesicles, some clasts, metal		41.043	5.401	11.909	21.918	0.244	6.384	11.015	0.45	0.185	0.187	0.228		98.964	34.1794	0.924931	0.536065	0.0377865			0.05	0.0158114	214.545	0.732368	281.7	1.1868	1173.52	3.42567		1.50036	0.191899	3.42463	0.295103	0.979078	0.0643339		0.00207903	0.000302991	0.458766	0.00278624	1.08896	0.0050689	0.254366	0.00414398	2.49055	0.0214367
B013-008	schlerin, vesicles, metal, a few clasts		43.221	3.794	10.719	20.836	0.261	8.015	11.997	0.174	0.076	0.195	0.023		99.311	40.6815	1.11923	0.747738	0.0162329			0.1025	0.0160078	15.6925	0.198069	455.735	1.50953	2103.3	10.255		1.65251	0.177359	4.37116	0.459174	0.0607301	0.00564928		0.0118694	0.00242987	0.414365	0.010533	1.17041	0.0202479	0.0141793	0.000452574	2.84173	0.027224
B014-011	oblong, broken, abundant vesicles, schlerin, metal, small clastsclasts		42.817	4.79	10.709	21.47	0.251	7.3	10.776	0.3	0.117	0.089	0.12	0.013	98.752	37.7407	1.00626	0.68167	0.0280138			0.1425	0.0188746	125.235	0.559542	463.495	1.52233	1705.15	9.2335		1.68065	0.180377	3.54371	0.372347	0.462433	0.042669		0.00350775	0.000405385	0.493445	0.00407038	0.980604	0.00617077	0.1137	0.00150007	2.23915	0.0233254
B017-007	irregular spheroid with large clasts having indistinct margins, fine metal, a few vesicles, inhomogeneous glass		38.383	5.654	14.538	20.299	0.282	5.939	12.962	0.054	0.07	0.009	0.038	0	98.351	34.2803	0.891594	0.408516	0.0037144			0.085	0.0206155	901.515	1.50126	1303.82	2.55325	4734.37	6.88068		6.94426	0.887803	13.8161	1.19003	3.10837	0.204037		0.000488501	9.52291e-05	0.185205	0.000779865	0.740804	0.00186107	0.230901	0.00178013	2.16769	0.00887015
B017-019	spheroid with schlerin, abudant metal belbs, vesicles, a few rounded clasts		40.528	6.05	12.42	20.77	0.198	6.362	11.666	0.149	0.097	0.142	0.276	0.007	98.918	35.3209	0.939291	0.512238	0.0119968			0.035	0.0132288	106.425	0.515812	144.235	0.84922	730.09	2.70202		0.729004	0.0284021	2.10506	0.0978815	0.51634	0.0158208		0.0034947	0.000913788	0.595384	0.00495224	0.908363	0.00691928	0.293572	0.00573061	3.10335	0.035982
B017-021	sphere, large vesicles, clasts, fine metal		42.475	5.176	8.595	21.252	0.242	8.741	11.275	0.167	0.116	0.254	0.409	0.123	99.13	42.3066	1.31181	1.01699	0.0194299			0.09	0.0212132	98.1	0.495227	234.31	1.08238	1666.71	4.08254		1.24796	0.159633	4.86389	0.419054	0.578135	0.0380493		0.00447466	0.00090319	0.562207	0.00480268	1.72614	0.0108777	0.137612	0.00289439	4.21111	0.0376135
B017-022	oblate spheroid, fine metal, small vesicles, schlerin. Not quite homogenised		40.124	6.545	11.91	21.797	0.226	6.428	10.488	0.204	0.131	0.241	0.528	0.052	98.847	34.459	0.880605	0.539715	0.0171285			0.045	0.015	258.845	0.804433	378.065	1.37489	1168.26	3.41798		2.01361	0.257509	3.40928	0.293781	0.9683	0.0636109		0.00131676	0.000269892	0.468862	0.00257238	0.619976	0.00307667	0.225886	0.00328627	1.81597	0.014475
B017-023	broken spheroid, mostly homogeneous, faint schlerin, possibly small undigesed clast, a few vesicles, some metal blebs		43.131	4.566	11.177	22.187	0.233	5.929	10.672	0.115	0.079	0.143	0.258	0.013	98.792	32.2686	0.954818	0.530464	0.010289			0.07	0.0187083	110.253	0.525006	162.04	0.900111	637.6	2.52507		0.818996	0.0318681	1.83838	0.0855209	0.547186	0.0167586		0.00317575	0.00100846	0.497292	0.00437464	1.06431	0.00769884	0.277849	0.00508738	2.4469	0.0275144
B017-024	sphere, large vesicle, clasts, fine metal		40.321	6.822	9.102	24.095	0.226	6.017	11.26	0.226	0.131	0.215	0.553	0.016	99.235	30.8056	1.23709	0.661064	0.0248297			0.05	0.0158114	210.995	0.726283	140.125	0.837033	557.2	2.36051		0.746321	0.0955078	1.62605	0.140207	1.04469	0.0686468		0.0128872	0.000456628	0.517228	0.00303396	1.23634	0.00562515	0.496404	0.0104438	2.33001	0.0293021
B017-025	spherical shape, mostly homogeneous, faint schlerin, small clasts, vesicles and metal blebs		43.28	2.802	9.572	24.029	0.297	8.657	9.576	0.17	0.075	0.214	0.28	0	99.215	39.1103	1.00042	0.904409	0.0177601			0.08	0.02	100.392	0.50098	177.76	0.942762	738.22	2.71702		0.898449	0.0349282	2.1285	0.0989681	0.498405	0.0152827		0.00486054	0.00107428	0.533903	0.00479642	1.02681	0.00784813	0.229482	0.00418847	2.5748	0.0273621
B017-026	sphere, large clasts, fine metal, a few vesicles, inhomogeneous glass		39.129	7.822	15.381	19.246	0.2	4.467	11.883	0.324	0.116	0.133	0.448	0.029	99.372	29.2682	0.772577	0.290423	0.021065
B017-027	very oblate spheroid, large clasts, vesicles, fine metal		40.168	3.595	7.205	26.85	0.288	8.156	11.667	0.137	0.072	0.24	0.502	0.039	99.193	35.1305	1.61929	1.13199	0.0190146			0.13	0.0254951	210.373	0.725211	319.82	1.26456	929.25	3.04836		1.7034	0.217853	2.71179	0.233712	0.788902	0.051839		0.00287551	0.000397078	0.30147	0.00217393	0.790936	0.00405725	0.215627	0.00346868	1.69491	0.0150098
B017-028	sphere, large clasts and vesicles, fine metal		43.965	4.317	9.527	19.358	0.213	7.227	13.232	0.229	0.135	0.173	0.425	0.035	99.096	39.9616	1.38889	0.758581	0.0240369
Chemical group: low-Al
B012-006	schlieren, metal, vesicles, regolith rim		47.457	1.144	1.708	31.891	0.443	8.253	8.83	0.101	0.019	0.032	0.029		99.907	31.5711	5.16979	4.83197	0.0591335
B012-037	teardrop, metal, schlerin, small clast		45.741	3.546	6.067	17.959	0.252	10.681	14.292	0.214	0.089	0.061	0.144	0.029	99.075	51.4655	2.35569	1.76051	0.0352728			0.0675	0.0129904	120.52	0.548908	121.18	0.778396	567.2	5.32541		0.457826	0.0487461	1.26267	0.185632	0.517329	0.0923351		0.00258686	0.000311837	0.466809	0.00390893	1.04733	0.00651138	0.422431	0.00784626	2.8825	0.0533482
B012-138	irregular blob, heterogeneous, clasts, schlieren		46.968	3.25	3.456	17.335	0.268	10.064	17.793	0.081			0.015	0.083	99.313	50.8623	5.14844	2.91204	0.0234375			0.0425	0.0103078	8.61	0.146714	7.92	0.198997	13.4	0.818535		0.0287183	0.00316414	0.0278484	0.00338129	0.0290687	0.00272445		0.0124989	0.00286563	0.356248	0.0129154	0.896542	0.022288	0.449965	0.0334512	1.06396	0.112977
B012-140	large clasts, schlerin, metal, broken droplet		48.965	1.196	1.519	25.955	0.39	10.069	11.774	0.033		0.018		0.018	99.937	40.886	7.75115	6.6287	0.0217248			0.15	0.0273861	27.54	0.262393	24.87	0.352633	97.38	0.986813		0.108139	0.00583922	0.234938	0.0131597	0.119215	0.0126191		0.0115076	0.00298829	0.417344	0.00809201	1.27129	0.0170905	0.410066	0.0202896	2.41372	0.0737563
B012-143	scchlerin, metal, one vesicle, one clast, mostly clean glass		46.947	1.989	2.957	25.024	0.37	8.105	13.734	0.066	0.013	0.031	0.017		99.253	36.6063	4.64457	2.74095	0.0223199			0.0625	0.0125	52.1925	0.361222	74.28	0.609426	328.8	4.05463		0.280635	0.0299143	0.73196	0.107768	0.217617	0.0388577		0.00364521	0.000600352	0.340873	0.00485013	1.10011	0.0102851	0.340318	0.00755808	2.90613	0.0657176
B012-154	oval shape, metal, schlerin, vesicles, a few clasts		47.097	3.201	3.679	18.455	0.301	9.949	16.808	0.095		0.036		0.037	99.658	49.0098	4.56863	2.70427	0.0258222			0.075	0.0193649	32.8775	0.286695	12.875	0.253722	64.45	0.802808		0.0559827	0.0031185	0.155492	0.00878217	0.167579	0.0177267		0.0218738	0.00193021	0.626143	0.00912269	1.53133	0.0176321	0.998736	0.0584422	3.04307	0.123796
B012-156	sphere, large vesicles, metal, schleiren, a few clasts		45.701	4.384	6.265	19.61	0.266	8.139	14.969	0.235	0.058	0.089	0.084	0.048	99.848	42.5277	2.38931	1.29912	0.03751			0.065	0.0180278	129.678	0.56938	114.055	0.755166	612.46	2.47479		0.49593	0.026047	1.47762	0.0816195	0.548584	0.0578827		0.00303389	0.000483429	0.447272	0.00361546	1.18843	0.0072037	0.438749	0.0091072	3.19595	0.0420509
B012-166	mostly clean glass, metal, slight schlieren, a few vesicles, rough outer surface		47.019	2.887	4.255	23.916	0.347	9.724	11.343	0.182	0.026	0.057	0.038	0.13	99.924	42.0255	2.6658	2.28531	0.0427732			0.095	0.015411	56.2675	0.375058	216.095	1.03946	964.85	6.94568		0.78357	0.0841423	2.00519	0.210905	0.230736	0.0213207		0.00562127	0.000748075	0.471354	0.00591495	1.27445	0.0112628	0.109049	0.00214393	2.73296	0.0387191
B012-175	clasts, large vesicles, metal		45.716	3.574	5.463	17.916	0.262	9.723	16.225	0.154	0.018	0.059	0.035		99.145	49.1764	2.96998	1.77979	0.0281896			0.0725	0.0134629	28.825	0.268445	23.25	0.340955	118.45	2.43362		0.0843055	0.00912803	0.246167	0.0263216	0.116514	0.0107929		0.0118518	0.00134468	0.518797	0.00882425	1.18148	0.0148568	0.521251	0.0217345	3.13512	0.129718
B012-178	spheroidal shape, abundant large vesicles, clasts, metal. Some schlerin.		48.325	0.963	1.224	29.265	0.419	7.351	12.198	0.023	0	0.012	0.005	0.01	100.018	30.9307	9.96569	6.00572	0.0187908
B012-193	rough sphere with adhering regolith, schlerin, vesicles, a few clasts, metal blebs		48.503	2.098	3.153	15.66	0.254	11.135	17.663	0.071	0.001	0	0.01	0.007	98.904	55.904	5.60197	3.53156	0.0225182
B012-196	Spheroid of mostly homogeneous glass, looks like quench dendrites, chip off one side, clast of ilmenite? Small metal blebs.		47.962	1.21	1.441	29.801	0.457	8.169	10.157	0	0.005	0.014	0	0.001	99.382	32.8275	7.04858	5.66898	0			0.135	0.0183712	4.18	0.102225	2.19	0.104642	4.2	0.458258		0.00794103	0.000932561	0.00872861	0.00132133	0.0182302	0.00173829		0.0855746	0.00984791	0.553444	0.0249665	1.28727	0.0427014	0.820293	0.11012	1.19642	0.240181
B017-029	sphere, partially digested clasts, vesicles, fine metal. Inhomogeneous glass		46.914	3.784	3.971	18.39	0.297	10.743	14.05	0.153	0.018	0.03	0.084	0.024	98.832	51.0175	3.53815	2.70536	0.0385293			0.035	0.0132288	124.338	0.557534	81.485	0.638299	412.1	2.03002		0.433998	0.0555829	1.20261	0.10374	0.597108	0.0392735		0.00836229	0.000592361	0.564299	0.00420622	1.11058	0.00676845	0.499877	0.0139395	2.94059	0.0474139
B017-030	sphere, large clasts and vesicles, metal, inhomogeneous glass		45.415	2.165	6.263	27.277	0.365	6.182	10.575	0.135	0.063	0.153	0.138	0	98.912	28.7776	1.68849	0.987067	0.0215552
Chemical group: high-Mg
B017-016	Irregular sheroidal blob with abundant quench dendries, one rounded clast, abundant metal especially around rim. Adhering regolith.		47.708	2.201	7.016	11.916	0.383	18.71	9.436	0.375	0.034	0.016	0.405	0	98.96	73.6844	1.34493	2.66676	0.0534493			0.05	0.0158114	2.565	0.0800781	94.765	0.688349	546.14	2.33696		0.478969	0.0187716	1.57468	0.0732979	0.022162	0.000963473		0.105952	0.0619012	0.637818	0.0796825	2.72128	0.204626	0.00569157	0.00120417	3.54293	0.0498743
Type 3: Abundant clasts, many large vesicles, transitional to regolith agglutinates
B012-001	Teardrop droplet with abundant clasts, metal, vesicles. Interesting texture in one of the large metal blebs. Adhering regolith.		41.907	3.743	10.425	19.845	0.251	7.463	10.946	0.318	0.135	0.111	0.111	2.725	97.98	40.1366	1.04998	0.715875	0.0305036			0.03	0.0122474	87.2075	0.466925	169.885	0.921643	787.26	2.80582		1.19453	0.169873	2.93159	0.364923	0.792865	0.0965498		0.00245805	0.0006623	0.48339	0.004604	1.07044	0.00817273	0.257721	0.00393415	2.57573	0.0302622
B012-004	clasts, large vesicles, abundant metal		43.036	4.999	9.141	23.835	0.265	6.673	10.321	0.486	0.16	0.117	0.467	0.048	99.548	33.2947	1.12909	0.730008	0.053167
B012-033	large clasts and vesicles, metal, schlerin		41.197	5.07	10.078	24.93	0.294	6.807	10.434	0.369	0.128	0.114	0.239	0.016	99.676	32.741	1.03532	0.675432	0.0366144			0.075	0.0193649	204.248	0.714576	272.45	1.16715	1053.63	3.24597		1.18466	0.061932	2.54198	0.140255	0.860282	0.0907421		0.00362075	0.000393177	0.469349	0.00298103	1.15428	0.00557375	0.255839	0.00416798	2.34775	0.0205258
B012-055	clasts, metal, schlerin, fractured		40.044	6.909	9.904	25.563	0.299	5.503	10.668	0.381	0.127	0.148	0.204	0.019	99.769	27.7346	1.07714	0.555634	0.0384693			0.09	0.0212132	173.498	0.658592	168.265	0.917238	739.71	2.71976		0.731645	0.0383286	1.78462	0.0985321	0.72962	0.0769674		0.00372427	0.000545053	0.383789	0.00286387	1.23562	0.00642389	0.373682	0.00694459	2.65097	0.0293628
B012-058	teardrop, abundant vesicles, clasts, metal. Schlerin		42.621	5.455	9.12	23.685	0.298	5.14	12.722	0.363	0.096	0.076	0.094	0.016	99.686	27.8965	1.39496	0.563596	0.0398026
B012-059	large vesicles, clasts, metal		42.578	5.344	11.458	21.474	0.251	7.325	10.853	0.303	0.116	0.096	0.145		99.943	37.8167	0.947198	0.639291	0.0264444			0.075	0.0193649	131.875	0.574184	236.24	1.08683	897.52	2.99586		1.02721	0.0537285	2.16535	0.119506	0.545798	0.0575878		0.00579175	0.000651253	0.491696	0.00384718	1.0841	0.00666939	0.202606	0.00356206	2.28162	0.0217679
B012-061	mostly vesicles, clasts, metal, irregular shape		42.041	5.923	10.534	22.449	0.26	6.46	11.232	0.375	0.134	0.114	0.151	0.016	99.689	33.9076	1.06626	0.613252	0.035599
B012-121	spherical shape but partially dgested clasts, vesicles, metal blebs																					0.12	0.0173205	372.637	0.965191	711.195	1.88573	4518.25	15.0304		2.84604	0.249768	10.175	0.76588	1.50142	0.128574		0.00106179	0.000124576	0.327723	0.00173983	1.03899	0.00367011	0.221561	0.00194318	3.84716	0.0270441
B012-123	irregular shperoid, large vesicles, partially dgested clasts, metal blebs																					0.0925	0.0152069	50.1075	0.353933	83.515	0.6462	361.5	4.25147		0.302829	0.0325705	0.751284	0.079328	0.179662	0.0166067		0.00496649	0.000692161	0.480347	0.00637131	0.92046	0.00931679	0.249148	0.00629562	2.69358	0.0610442
B012-124	oblong droplet, partially digested clasts, quench dendrites, vesicles, metal blebs																					0.1675	0.0204634	1040.25	1.61264	935.07	2.16226	3114.75	12.4795		3.74194	0.328356	7.01432	0.528208	4.16567	0.356623		0.000488288	4.68049e-05	0.365468	0.00111398	0.987318	0.00211303	0.470945	0.0030983	2.0184	0.0154147
B012-130	teardro[, abundant clasts, metal, vesicles		42.139	4.044	12.82	21.663	0.25	5.653	11.56	0.505	0.17	0.114	0.22	0.19	99.328	31.7513	0.901716	0.440952	0.0393916			0.06	0.0173205	212.72	0.729246	271.43	1.16497	1051.67	3.24295		1.18022	0.0617009	2.53725	0.139994	0.892869	0.0941772		0.0051798	0.000394347	0.495685	0.00302012	1.1173	0.00534484	0.286246	0.00432593	2.32305	0.0205894
B012-132	large clasts, metal, vesicles		44.963	3.007	9.462	19.429	0.245	9.675	11.748	0.354	0.174	0.138	0.306	0.024	99.525	47.029	1.2416	1.02251	0.0374128			0.1325	0.0182003	474.935	1.08965	535.4	1.63615	2649.25	11.5092		2.14255	0.188058	5.96603	0.449379	2.19354	0.187826		0.00311037	0.000148424	0.643523	0.0024045	1.06753	0.00331731	0.375986	0.00339253	3.00434	0.0263046
B012-152	large clasts, large vesicles, metal		37.44	5.04	11.458	25.745	0.299	7.429	10.835	0.28	0.21	0.119	0.131	0.007	98.993	33.9696	0.945628	0.648368	0.0244371			0.255	0.0357071	45.4775	0.337185	17.925	0.299374	67.04	0.81878		0.0779409	0.00426445	0.16174	0.0091265	0.235797	0.0249194		0.0340979	0.00295533	0.666428	0.00862605	1.53362	0.0156539	1.04423	0.0610408	2.47218	0.100166
B012-157	abundant clasts, large vesicles, metal, irregular shape		41.566	5.461	12.839	20.939	0.239	6.758	10.646	0.453	0.16	0.271	0.194	0.022	99.548	36.5243	0.829192	0.526365	0.0352831
B012-176	abundant clasts, vesicles, metal		39.79	6.833	9.111	26.3	0.299	6.118	9.646	0.347	0.116	0.318	0.249	0.119	99.246	29.3148	1.05872	0.671496	0.0380858
B012-187	Spherical shape, large vesicles, a few clasts and metal blebs		42.897	4.164	14.367	17.355	0.222	7.384	11.688	0.229	0.152	0.303	0.223	0	99.235	43.1352	0.813531	0.513956	0.0159393
B012-190	Broken spheroid, large vesicles, clasts and metal blebs		41.17	3.223	7.606	18.007	0.237	7.83	16.116	0.196	0.059	4.298	0.103	0	99.144	43.67	2.11885	1.02945	0.0257691
B013-001	abundant clasts, irregular blob, abundant vesicles, metal, schlerin		41.047	5.865	11.81	21.398	0.24	6.405	11.716	0.329	0.151	0.218	0.187		99.366	34.7961	0.992041	0.542337	0.0278577			0.055	0.011726	131.907	0.574255	188.09	0.969768	1054.9	7.26258		0.682022	0.0732488	2.19233	0.230543	0.523559	0.0483063		0.00259329	0.00030518	0.48738	0.00391887	1.17319	0.00687377	0.296126	0.004739	3.40692	0.0483182
B013-002																						0.1325	0.0182003	493.1	1.11029	741.855	1.92595	2809.55	11.8523		2.69	0.288656	5.83892	0.61319	1.83418	0.169093		0.00144498	0.000112702	0.596961	0.00232744	0.897384	0.00290415	0.280263	0.00228541	2.3048	0.0187701
B013-003	irregular shape, abundant clasts, large vesicles, metal		37.215	4.645	9.344	23.475	0.245	5.511	11.9	0.287	0.132	0.257	0.304	3.287	96.602	29.5047	1.27354	0.58979	0.0307149			0.075	0.0193649	8.725	0.147691	1.63	0.0902774	2.46	0.156844		0.00868155	0.00120947	0.00717892	0.000769248	0.0569807	0.00386147		0.0652451	0.00717204	0.762255	0.0208008	1.82147	0.0394888	2.23995	0.558786	0.992315	0.188606
B013-004	spheroid, abundant clasts, abundant vesicles, metal		43.745	4.19	10.225	21.721	0.23	7.72	10.705	0.281	0.26	0.107	0.157		99.341	38.7876	1.04694	0.755012	0.0274817			0.05	0.0158114	97.7875	0.494438	53.325	0.516357	201.84	1.4207		0.284015	0.0364102	0.589021	0.0508964	0.431779	0.0284173		0.00366134	0.000513855	0.57852	0.00481411	0.884921	0.00643627	0.610896	0.020244	2.25007	0.0457826
B013-009	abundant clasts, large vesicles, metal, schlerin		41.238	6.707	12.048	21.147	0.23	6.182	11.022	0.47	0.163	0.128	0.246	0.028	99.609	34.2617	0.914841	0.513114	0.0390106			0.075	0.0136931	127.208	0.563932	177.425	0.941873	796.45	6.31051		0.64335	0.0691002	1.65521	0.174181	0.476196	0.0439382		0.00333176	0.000339049	0.491994	0.00402753	1.01641	0.00628147	0.301459	0.00496556	2.74369	0.0428777
B013-010	irregular shape, abundant clasts, vesicles, metal, almost an agglutinateclasts		42.358	5.269	10.543	22.812	0.251	6.479	11.225	0.381	0.15	0.151	0.239	0.021	99.879	33.6145	1.06469	0.614531	0.0361377			0.09	0.015	187.743	0.685096	305.5	1.23592	1606.85	8.9634		1.10776	0.11892	3.33942	0.35091	0.712022	0.0656731		0.00267966	0.00026806	0.494399	0.00333504	1.04759	0.00529288	0.257317	0.00335283	3.23339	0.0363041
B014-001.1	breccia, exterior glass coating, should go to Katie		40.403	5.302	10.594	24.017	0.236	7.469	10.644	0.336	0.156	0.117	0.169	0.121	99.564	35.6682	1.00472	0.705022	0.0317161			0.11	0.0234521	282.363	0.840182	305.505	1.23593	1187.87	3.44655		1.62715	0.208106	3.46651	0.29871	1.27386	0.0836768		0.00173562	0.000258579	0.464592	0.00244544	1.05439	0.00430921	0.30116	0.00466078	2.24383	0.0194469
B014-001.2	breccia, exterior glass coating		39.604	5.47	11.08	23.835	0.245	6.572	10.674	0.394	0.172	0.169	0.254	0.831	99.3	32.9568	0.963357	0.593141	0.0355596			0.09	0.0212132	201.938	0.710524	284.95	1.19363	1180.55	3.43591		1.51767	0.194112	3.44515	0.29687	0.887905	0.0583479		0.00229094	0.000338192	0.441858	0.00280168	1.01258	0.00494611	0.230095	0.00389146	2.38108	0.0212235
B014-006.1	irregular shape, abundant clasts, vesicles, metal		41.826	4.246	8.301	26.208	0.323	6.256	11.302	0.264	0.091	0.062	0.183	0.017	99.079	29.8525	1.36152	0.753644	0.0318034			0.105	0.0162019	179.787	0.670424	280.625	1.18454	1092.65	7.39138		1.01756	0.109244	2.27079	0.238775	0.675599	0.0623158		0.00350152	0.000278089	0.366295	0.00280872	1.15154	0.0058117	0.266233	0.00361143	2.42093	0.0310745
B014-006.2	irregular shape, abundant clasts, vesicles, metal		41.582	4.254	8.504	26.992	0.312	6.553	10.057	0.357	0.157	0.175	0.386	0.037	99.366	30.2077	1.18262	0.770579	0.0419802
B014-008.1	hollow glass sphere, interior vesicle filled with clasts. Rim contains clasts,metal, more vesicles		41.316	6.131	9.899	22.294	0.254	6.972	11.942	0.414	0.119	0.121	0.232	0.003	99.697	35.7965	1.20638	0.704314	0.0418224			0.125	0.0176777	269.39	0.820655	340.465	1.30473	1283.35	8.01046		1.23454	0.132521	2.66711	0.280362	0.982438	0.0905934		0.00259164	0.000203524	0.405779	0.00245724	1.03858	0.00439218	0.327618	0.00387782	2.3574	0.02764
B014-008.2	hollow glass sphere, interior vesicle filled with clasts. Rim contains clasts,metal, more vesicles		37.992	8.153	10.186	24.554	0.26	6.863	11.171	0.299	0.084	0.096	0.155	0.013	99.826	33.2582	1.0967	0.673768	0.029354
B017-015	broken spheroid, abundant clasts, large vesicles, fine metal, schlerin		40.594	7.098	12.356	20.331	0.233	5.489	11.017	0.326	0.145	0.188	0.409	0	98.332	32.4931	0.891632	0.444238	0.0263839			0.065	0.0180278	82.7375	0.454801	154.325	0.878422	570.22	2.38793		0.821951	0.105176	1.66405	0.143479	0.379933	0.0250185		0.00411464	0.00063983	0.485132	0.00466806	1.0765	0.00810809	0.178232	0.00425906	2.19886	0.0262202
B017-017	broken globule, large clasts and vesicles, schlerin, fine metal		44.688	3.211	8.441	22.974	0.232	6.799	12.401	0.206	0.136	0.361	0.251	0.165	100.058	34.5386	1.46914	0.805473	0.0244047			0.08	0.02	458.192	1.07027	377.64	1.37412	1698.29	4.12103		2.01135	0.257219	4.95605	0.426991	2.2024	0.144612		0.00145019	0.000166715	0.579289	0.00222043	1.10495	0.00350091	0.403147	0.00526527	2.66517	0.0197476
B017-018	Broken, irregularly shaped spheroid, large vesicles, clasts, schlerin, metal		44.023	3.349	9.357	21.687	0.266	8.418	11.095	0.192	0.122	0.179	0.279	0.019	99.208	40.8995	1.18574	0.899647	0.0205194
Chemical group: low-Al
B012-128	clasts, large vesicle, a broken fragment		46.339	2.281	3.999	25.091	0.318	7.802	13.399	0.148	0.037	0.043	0.045	0.005	99.507	35.6653	3.35059	1.95099	0.0370093			0.1075	0.0163936	282.43	0.840283	42.24	0.459565	171.6	2.92916		0.169035	0.0149413	0.386438	0.0297984	1.30805	0.112032		0.00289052	0.000187259	0.777074	0.00356493	0.941728	0.00391747	2.84225	0.0760458	2.47091	0.0826709
B012-147	clasts, schlerin, metal, large irregular vesicles		45.686	3.824	6.471	15.518	0.26	11.961	15.604	0.082		0.011	0.002		99.419	57.8824	2.41137	1.8484	0.0126719
B012-185	Irregular blob, large vesicles, abundant clasts, small metal blebs.		47.075	3.1	3.863	18.524	0.31	11.462	14.461	0.037	0	0.004	0	0.01	99.056	52.4539	3.74346	2.96712	0.00957805
B013-005	irregular blobby shape, abundant clasts, large abundant vesicles, metal		44.17	3.931	6.231	27.171	0.354	5.973	11.127	0.299	0.105	0.16	0.267	0.017	99.805	28.1565	1.78575	0.958594	0.0479859			0.13	0.0254951	185.983	0.681877	269.795	1.16145	1107.72	3.32824		1.43696	0.183793	3.23261	0.278566	0.888512	0.058395		0.00407492	0.000408203	0.428953	0.00287097	1.23629	0.00600491	0.228125	0.00391471	2.42546	0.0216599
Chemical group: high-Al
B012-151	abundant clasts, metal, vesicles		56.888	1.521	14.064	10.736	0.145	3.482	8.978	1.219	1.804	0.658	0.072		99.567	36.6378	0.638367	0.247582	0.0866752			0.15	0.0273861	3889.25	3.11819	1691.09	2.90783	10437.8	10.2165		7.35315	0.383326	25.1821	1.38748	15.0057	1.58197		0.000158611	2.44694e-05	0.449644	0.000657137	0.956826	0.00110862	0.863669	0.00437052	3.67825	0.012233
[truncated: 8 more columns]

## Sheet: BCR SHRIMP
Standard	bkg cps	204cps	206cps	204/206	1%SE	207/206	1%SE	208/206	1%SE	206/270	1%SE	248/270	1%SE
Session 1
BCR-1	0.05	73.9825	1407.53	0.0525284	0.596676	0.83377	0.253682	1.95371	0.223893	3.63699	2.34475	6.19462	0.779402
BCR-4	0.05	79.6075	1525.93	0.0521387	0.575083	0.827919	0.20351	1.97052	0.171506	3.79751	2.29838	6.14768	0.690893
BCR-5	0.06	86.39	1648.27	0.0523781	0.552136	0.833269	0.215598	1.98271	0.178788	3.73816	2.51302	6.05196	1.16309
BCR-6	0.055	88.9025	1697.41	0.0523448	0.544239	0.831971	0.262099	1.9642	0.234477	3.66921	3.10149	6.10268	0.800137
BCR-7	0.085	91.1925	1726	0.0527879	0.5376	0.8359	0.240164	1.97624	0.132595	3.5422	2.26368	6.02515	0.802228
BCR-8	0.12	91.3975	1736.31	0.0525735	0.537092	0.833104	0.248334	1.97326	0.245349	3.61167	3.04912	6.10372	1.136
BCR-9	0.11	91.8075	1732.66	0.0529263	0.535936	0.833567	0.278512	1.98425	0.190899	3.58049	2.61167	6.05031	1.04187
BCR-10	0.1	92.305	1772.44	0.0520244	0.534216	0.836314	0.206482	1.98793	0.115915	3.58348	2.82786	5.84433	1.11164
BCR-11	0.045	85.875	1630.32	0.0526477	0.553791	0.836923	0.171448	1.98169	0.213768	3.51021	1.96908	6.33237	1.21165
BCR-12	0.1	90.4925	1720.23	0.0525497	0.539683	0.837119	0.303374	1.96906	0.18119	3.51213	2.07909	6.1226	0.90666
BCR-13	0.1	90.665	1701.25	0.0532374	0.539344	0.837355	0.264021	1.97437	0.167116	3.60377	2.44277	6.25398	0.593225
BCR-14	0.085	88.4625	1687.53	0.0523735	0.545736	0.832427	0.24194	1.96728	0.117285	3.59108	2.58725	6.24216	0.942351
BCR-15	0.085	88.7125	1685.72	0.0525781	0.545018	0.839022	0.169948	1.96925	0.290031	3.62151	2.16877	6.31551	0.699205
BCR-16	0.115	90.2725	1718.36	0.0524708	0.540387	0.8381	0.319242	1.97303	0.216213	3.5737	2.22788	6.27458	0.731959
BCR-17	0.09	92.215	1731.12	0.0532198	0.534738	0.837679	0.222406	1.98976	0.221817	3.63338	2.42803	6.16129	0.830822
BCR-18	0.08	89.1725	1695.48	0.0525494	0.543579	0.834139	0.286059	1.99197	0.174331	3.60372	2.89769	5.97819	1.10683
BCR-19	0.09	94.3975	1781.7	0.0529339	0.528439	0.83639	0.166503	1.98466	0.225841	3.62302	2.95485	6.0447	1.0003
Session 2
BCR-20	0.13	92.285	1701.76	0.0541569	0.534943	0.849742	0.268984	1.97735	0.212964	3.73192	2.70343	6.28115	0.982548
BCR-21	0.08	85.86	1573.3	0.0545253	0.554499	0.853552	0.234623	1.97394	0.192932	3.79364	2.56079	6.36344	0.7056
BCR-22	0.095	79.485	1436.72	0.0552616	0.576619	0.855397	0.325462	1.99603	0.177625	3.86544	2.45837	6.32471	0.967447
BCR-25	0.1175	95.355	1756.55	0.0542221	0.52667	0.853098	0.185974	1.98433	0.19369	3.79334	2.1057	6.02113	0.664386
BCR-26	0.1075	100.155	1840.97	0.054348	0.513807	0.856257	0.157828	1.98808	0.139476	3.94047	2.79546	6.02401	0.735724
Session 3
BCR-27	0.0625	61.415	1124.59	0.0545586	0.656157	0.871979	0.323451	1.98989	0.265549	2.98076	0.832136	5.20995	1.12585
BCR-28	0.0825	83.43	1542.3	0.0540441	0.562808	0.866458	0.222677	1.9876	0.182671	3.57223	1.61526	6.11834	0.559896
BCR-29	0.0925	99.37	1791.72	0.0554118	0.515986	0.873294	0.126106	1.9852	0.116559	3.86292	2.40946	6.05679	0.647247
BCR-30	0.105	100.352	1815.28	0.0552274	0.513495	0.873125	0.212313	1.98936	0.121106	3.9476	3.06943	6.02149	0.717555
BCR-31	0.125	107.597	1961.08	0.0548062	0.49589	0.875493	0.275096	1.99044	0.169334	3.70013	2.29788	6.04323	0.735836
Session 4
BCR-32	0.1175	110.4	1951.22	0.0529989	0.489884	0.831551	0.307186	2.05118	0.214377	3.78583	2.75751	6.25518	0.651689
BCR-33	0.0825	103.192	1804.83	0.0534706	0.506655	0.829826	0.241605	2.05978	0.205187	3.89082	2.67951	6.39098	0.649729
BCR-34	0.0575	91.38	1587.22	0.053749	0.538378	0.833869	0.215112	2.05818	0.158849	4.01867	2.5806	6.21816	0.496535
BCR-35	0.0875	94.63	1638.26	0.053736	0.529321	0.831345	0.191989	2.05674	0.161575	4.16729	2.49321	6.32254	0.792631
BCR-36	0.075	102.67	1762.46	0.0540469	0.508151	0.827863	0.176473	2.06215	0.156346	4.09168	2.97864	6.23878	0.871536
BCR-37	0.0625	90.97	1565.34	0.0536903	0.539772	0.830792	0.169853	2.0753	0.117195	4.16533	2.06383	6.05764	0.508654
BCR-39	0.075	113.072	1979.43	0.0524879	0.483908	0.829526	0.290833	2.0654	0.207754	3.94557	2.14161	5.92411	0.597722
BCR-40	0.135	118.397	2047.38	0.0528964	0.473379	0.831439	0.188005	2.06692	0.196703	3.90164	2.11932	5.96533	0.864706
BCR-42	0.125	114.388	1965.3	0.0530048	0.481657	0.835678	0.202748	2.0627	0.192695	3.75069	2.29074	6.27595	0.787576
BCR-43	0.075	106.11	1831.19	0.0525475	0.499757	0.826014	0.211452	2.05857	0.196922	4.12259	1.90547	6.04012	0.568899
BCR-44	0.0825	105.447	1788	0.0534145	0.501621	0.833944	0.171865	2.06444	0.159656	4.08398	2.2021	6.09652	0.475403
BCR-45	0.085	116.945	1967.5	0.0536965	0.476391	0.83202	0.238254	2.04647	0.120693	3.99489	2.30744	6.0156	0.911831
BCR-47	0.1025	121.245	2074.27	0.052549	0.467729	0.829139	0.211936	2.04622	0.14193	3.85419	2.50199	6.11605	0.660119
BCR-49	0.0825	121.508	2041.12	0.0533716	0.46735	0.829572	0.166728	2.04811	0.214469	3.77624	2.64421	6.02229	0.551243
Session 5
BCR-1	0.08	79.825	1429.07	0.0557308	1.05336	0.837738	0.248425	2.12489	0.273126	3.76309	2.09365	6.09033	0.576919
BCR-2	0.05	82.025	1442.46	0.056713	0.856726	0.841327	0.286966	2.1507	0.316924	4.1067	2.68541	6.38345	1.26337
BCR-3	0.06	78.4375	1360.65	0.0574572	1.04006	0.845377	0.331928	2.1747	0.413518	4.02833	3.6623	6.27353	0.842858
BCR-4	0.045	83.0375	1447.51	0.0572954	0.693007	0.848378	0.195861	2.16387	0.243987	4.09499	2.20382	5.99025	0.883867
BCR-5	0.05	82.815	1425.03	0.0580323	0.793324	0.848499	0.290456	2.17077	0.349363	4.30623	3.83861	6.02977	1.1824
BCR-6	0.07	79.9875	1384.26	0.0577169	0.849039	0.851833	0.199798	2.18106	0.203099	4.13152	2.28817	6.11304	1.53399
BCR-7	0.05	70.93	1226.86	0.0577	1.02673	0.850147	0.318038	2.15955	0.424328	4.35704	3.75309	5.99037	1.18771
BCR-8	0.05	75.905	1325.3	0.0571748	1.13802	0.850933	0.323559	2.17249	0.384471	4.23323	3.38439	5.99108	1.62843
BCR-9	0.07	75.0875	1328.8	0.0564127	0.805538	0.849073	0.448043	2.17748	0.235976	4.30484	3.52378	6.0002	1.67608
BCR-10	0.05	69.83	1220.05	0.0570629	1.15597	0.848428	0.32091	2.17228	0.273677	4.12091	2.3915	6.10973	1.12878
BCR-11	0.07	65.69	1179.84	0.0554632	1.01026	0.845234	0.291566	2.17292	0.2644	4.0902	2.94419	6.0829	0.549432
BCR-12	0.025	65.215	1168.38	0.055795	0.950413	0.851058	0.230158	2.17732	0.17659	4.08767	2.57921	6.21492	1.30883
BCR-13	0.075	62.9425	1112.56	0.0563812	0.936936	0.848075	0.220058	2.16159	0.251438	4.13003	2.87027	6.10761	0.949091
BCR-14	0.055	61.8525	1104.17	0.055715	1.13595	0.845978	0.283819	2.15266	0.357725	4.23042	3.11174	6.42724	1.64632
Session 6
BCR-15	0.11	73.0675	1300.53	0.056045	1.01675	0.846417	0.348862	2.16903	0.254405	4.02495	2.21468	5.82365	1.15769
BCR-16	0.065	78.7475	1363.91	0.0576219	0.929285	0.854977	0.274651	2.22363	0.187644	3.90945	1.91611	6.11335	0.828236
BCR-17	0.03	82.2475	1379.97	0.0595971	0.76103	0.862395	0.246569	2.26169	0.277389	4.25511	3.7981	6.27026	1.35271
BCR-18	0.09	81.845	1373.6	0.0594967	0.944428	0.856094	0.311383	2.25853	0.245507	4.00383	2.27187	6.20506	1.10432
BCR-19	0.03	81.775	1343.02	0.0608113	0.804918	0.8666	0.281258	2.26891	0.310819	4.07469	4.18782	6.09563	1.11659
BCR-20	0.065	83.0625	1449.36	0.0572042	0.833021	0.855726	0.192219	2.19768	0.203719	4.08284	3.50766	6.0344	0.940978
BCR-21	0.065	82.375	1373.73	0.0598682	0.951227	0.860766	0.394109	2.26103	0.297963	4.01785	3.10907	6.14013	1.22676
Session 7
BCR-2G-3	0.03	36.5175	662.337	0.0536789	1.0065	0.830416	0.407062	2.05456	0.375302	1.66198	1.24468	3.82536	1.45656
BCR-2G-4	0.035	38.85	728.91	0.0526973	1.2783	0.829777	0.383076	2.06693	0.526439	1.65879	1.13152	3.69772	0.812073
BCR-2G-5	0.03	41.6875	796.05	0.0524496	1.02055	0.833755	0.269908	2.04526	0.365852	1.68383	1.32846	3.66458	0.760133
BCR-2G-6	0.03	48.5525	917.91	0.0537823	1.08677	0.829109	0.290995	2.0618	0.429938	1.65339	0.818843	3.84048	0.947656
Session 8
BCR-2G-7	0.04	74.625	1446.11	0.0527522	0.62845	0.834507	0.115639	2.01637	0.226611	1.48972	0.736972	3.66	0.599926
BCR-2G-8	0.095	83.8225	1613.69	0.0529749	0.61132	0.827104	0.239438	2.05151	0.250724	1.78053	2.60474	3.8711	0.968699
BCR-2G-9	0.05	94.3525	1778.86	0.0538245	0.587945	0.834355	0.23659	2.05654	0.144426	1.84728	3.11181	3.72166	0.905215
BCR-2G-10	0.07	94.29	1791.53	0.0532176	0.803835	0.830284	0.247572	2.05496	0.19251	1.85537	2.48825	3.72637	0.63445
BCR-2G-11	0.065	83.45	1566.97	0.0534883	0.589858	0.829104	0.183305	2.08859	0.228699	1.55469	1.68427	3.77359	0.745773
BCR-2G-12	0.055	66.5475	1270.28	0.0523963	0.992976	0.828316	0.241562	2.0665	0.147409	1.38882	0.820783	3.86537	0.614838
BCR-2G-13	0.08	91.8025	1723.5	0.0530946	0.750331	0.828484	0.220613	2.08314	0.252783	1.69815	2.53666	3.68286	0.808008
BCR-2G-14	0.08	93.36	1746.45	0.0531373	0.737233	0.832565	0.22228	2.07384	0.264251	1.59789	2.35817	3.73273	0.821391
BCR-2G-15	0.095	94.2925	1741.3	0.0535797	0.636661	0.82895	0.279582	2.09772	0.171568	1.59581	2.32005	3.82963	0.860548
BCR-2G-16	0.1	88.2025	1636.64	0.0530447	0.717021	0.834699	0.195452	2.03105	0.462057	1.65854	1.55312	3.77983	0.443667
BCR-2G-17	0.1	104.34	1910.65	0.0536118	0.851957	0.830022	0.234716	2.04593	0.238932	1.70465	1.04688	3.68957	0.49476
BCR-2G-18	0.095	100.773	1874.73	0.0525515	0.923933	0.830321	0.276509	2.04008	0.268809	1.75845	1.24612	3.75825	0.647053
BCR-2G-19	0.085	102.608	1867.95	0.053594	0.737391	0.829147	0.214126	2.03882	0.337087	1.80672	1.1955	3.77839	0.485266
BCR-2G-20	0.115	105.892	1942.93	0.0530089	0.531417	0.830584	0.127894	2.0527	0.272796	1.64323	1.47488	3.70281	0.641594
BCR-2G-21	0.035	103.91	1902.11	0.0530022	0.658483	0.833025	0.175433	2.05933	0.210237	1.58921	1.75611	3.78282	0.421308
Session 9
B13-BCR-2G-3	0.08	82.6725	1561.84	0.054215	0.724456	0.831418	0.254161	2.09833	0.211086	1.66675	1.91626	3.73978	0.610531
B13-BCR-2G-5	0.055	82.995	1622.25	0.0523286	0.882795	0.82684	0.210571	1.97456	0.742221	1.73694	1.66429	3.83859	0.568344
B14-BCR-2G-1	0.11	82.1925	1596.7	0.0526139	0.845643	0.830271	0.189969	2.05831	0.524559	1.56394	2.83806	3.76274	1.01819
B14-BCR-2G-2	0.07	78.005	1474.48	0.0540822	0.762759	0.837823	0.204984	2.0777	0.266641	1.63103	2.54811	3.52992	0.909703
B14-BCR-2G-3	0.035	87.1075	1682.33	0.052943	0.674167	0.829149	0.287564	2.07341	0.324645	1.66266	2.41604	3.82953	0.866174
B14-BCR-2G-4	0.12	82.515	1607.89	0.0523898	0.72911	0.826213	0.198648	2.05205	0.313395	1.76646	1.42435	3.88273	0.933872
B17-BCR-2G-1	0.035	88.765	1727.34	0.0524393	0.781754	0.830291	0.201857	2.05681	0.210186	1.6243	2.61057	3.7847	1.01458
B17-BCR-2G-2	0.11	90.9	1722.65	0.0537335	0.642869	0.83611	0.215288	2.06977	0.245231	1.65608	2.13136	3.76647	0.529861
B17-BCR-2G-3	0.085	89.4175	1716.47	0.0530351	0.629222	0.831904	0.234031	2.07308	0.199182	1.6001	1.68295	3.65749	0.501443
B17-BCR-2G-4	0.075	87.4475	1659.55	0.0536455	0.476105	0.834702	0.336684	2.05365	0.19352	1.67812	2.47108	3.70957	0.423162
B17-BCR-2G-5	0.055	75.34	1444.3	0.0531043	0.888337	0.825708	0.207985	2.04453	0.629952	1.71351	2.16257	3.77712	0.484488
B17-BCR-2G-6	0.045	76.065	1450.4	0.0532927	0.856433	0.828742	0.287139	2.05348	0.233259	1.67412	1.57144	3.80537	0.630788

## Sheet: BHVO SHRIMP
Sample	bkg cps	204cps	206cps	Pb(ppm)	1%SE	U(ppm)	1%SE	Th(ppm)	1%SE	204/206	1%SE	207/206	1%SE	208/206	1%SE	206/270	1%SE	248/270	1%SE
Mount B012 B013 B014
BHVO-1	0.045	10.695	201.42	1.30709	5.31098	0.291944	5.935	0.894238	5.62834	0.053441	1.69687	0.823618	0.707755	2.01612	0.711677	1.1635	3.52636	3.3282	3.17574
BHVO-2	0.055	11.58	214.33	1.37826	5.31027	0.32995	5.92876	1.04422	5.61309	0.0543501	1.64131	0.838508	0.851154	2.03592	0.960509	1.05786	2.38515	3.46068	3.20518
BHVO-3	0.08	12.29	234.08	1.51096	5.30935	0.351354	5.92584	1.09856	5.60858	0.0527267	1.60121	0.830521	0.555502	2.03073	0.612148	1.07263	2.63162	3.39196	3.31036
BHVO-4	0.075	12.3775	233.59	1.51277	5.30937	0.340005	5.92734	1.07624	5.61038	0.0532365	1.5963	0.822739	0.508615	2.02513	0.656861	1.17683	4.44818	3.42572	2.93097
BHVO-5	0.06	12.535	237.275	1.51914	5.30921	0.352535	5.92568	1.04251	5.61324	0.0531409	1.58653	0.840845	0.754471	2.05206	0.63466	1.13841	3.33717	3.2052	2.837
BHVO-6	0.02	11.0025	211.78	1.35777	5.31041	0.333026	5.92831	1.05639	5.61204	0.0524068	1.67313	0.828332	0.78548	2.05988	0.676502	1.06181	3.75395	3.37719	2.70817
BHVO-7	0.05	13.85	252.56	1.67454	8.56538	0.395535	8.80077	1.20109	7.58183	0.0532831	1.61105	0.830239	0.818406	2.00198	0.880991	1.09111	3.90346	3.27788	3.44586
BHVO-8	0.05	12.935	223.31	1.37399	12.6256	0.31904	11.5224	1.0063	12.4646	0.0559943	1.74796	0.83206	0.750793	2.0165	0.704498	1.08478	5.18255	3.73603	2.848
BHVO-9	0.035	13.775	243	1.50676	12.6252	0.364365	11.5193	1.09616	12.4612	0.0531905	1.38984	0.827595	0.402069	1.99365	0.588181	1.01154	5.1526	3.49667	2.76017
BHVO-10	0.0525	13.6025	236.255	1.45088	12.6253	0.329008	11.5216	1.01179	12.4644	0.0535623	1.40183	0.827941	0.727738	2.03049	0.492319	1.12453	5.58586	3.55177	2.99124
BHVO-11	0.055	13.6	240.07	1.47168	12.6253	0.320766	11.5223	0.971496	12.4662	0.0523704	1.40172	0.827872	0.682484	2.03873	0.796331	1.14907	5.21553	3.43711	2.81571
BHVO-12	0.0425	13.9525	239.153	1.44783	12.6253	0.338554	11.521	1.01073	12.4645	0.0535956	1.38304	0.835615	0.654281	2.07909	0.535132	1.07564	4.78558	3.49159	2.7091
BHVO-13	0.0475	16.3125	277.632	1.68787	12.6247	0.401044	11.5173	1.16799	12.4588	0.0538462	1.27909	0.831947	0.452662	2.06585	0.513972	1.04979	4.75632	3.37781	2.54362
BHVO-14	0.07	17.455	293.647	1.80922	12.6245	0.429333	11.516	1.28664	12.4555	0.053957	1.23885	0.825416	0.385521	2.01989	0.394572	1.06466	4.94305	3.50578	2.89582
BHVO-15	0.0775	17.01	282.303	1.73692	12.6246	0.416189	11.5166	1.22368	12.4572	0.0542111	1.25639	0.826358	0.675314	2.02407	0.617529	1.02661	4.67782	3.43782	3.05474
BHVO-17	0.075	12.78	206.07	1.25311	12.6259	0.33279	11.5214	1.02993	12.4637	0.0553041	1.45337	0.825659	0.669988	2.06973	0.546713	0.970122	5.10654	3.60998	2.94604
Mount B017
BHVO-1	0.05	11.835	180.121	1.50155	3.92462	0.368918	3.21458	1.09923	3.18386	0.0541662	2.29382	0.827473	0.534176	1.99092	0.979996	1.00446	4.17343	3.2322	2.83998
BHVO-2	0.06	10.895	172.462	1.43411	3.9254	0.343672	3.21458	1.05793	3.18386	0.0527346	2.42482	0.827401	0.799741	1.98275	1.00755	1.08606	5.06602	3.24417	2.72932
BHVO-3	0.025	11.1775	179.737	1.51643	3.92466	0.357942	3.21458	1.15058	3.18386	0.0530691	2.43954	0.832987	0.807445	2.03323	0.963396	1.0996	6.09923	3.43948	3.31115
BHVO-4	0.03	8.1975	147.944	1.23288	3.92846	0.313358	3.21458	0.911315	3.18386	0.0510515	3.68123	0.827779	0.767606	1.99237	1.10584	1.04784	4.04061	3.15856	3.3203
BHVO-5	0.025	8.1175	154.384	1.2847	3.92757	0.317094	3.21458	0.950382	3.18386	0.0521911	2.36059	0.826805	0.944758	1.98664	1.02495	1.03657	4.24183	3.16522	2.78961
BHVO-6	0.04	10.4575	184.547	1.44789	3.04776	0.323676	3.85128	0.963824	4.63508	0.051143	3.41401	0.809379	1.00792	1.98808	1.79009	1.19346	4.35873	3.29276	3.16562
BHVO-7	0.07	11.6925	207.8	1.64867	3.04527	0.400602	3.85128	1.17471	4.63508	0.0507023	3.63441	0.83259	1.1196	2.00862	2.00731	1.08258	4.18419	3.1501	2.77697
BHVO-8	0.025	11.35	188.195	1.51421	3.04732	0.352738	3.85128	1.06967	4.63508	0.0546081	3.3416	0.834161	1.0168	2.0581	1.76546	1.11333	3.8714	3.28225	2.72398
BHVO-9	0.05	10.6125	180.882	1.45974	3.04821	0.33664	3.85128	1.05874	4.63508	0.0530383	3.40253	0.845317	1.08676	2.06035	1.84948	1.07751	3.48999	3.38668	3.27219
Mount B012
BHVO-2G-2	0.035	6.095	109.162	1.56032	12.175	0.348545	14.2283	1.04404	12.4465	0.0543273	2.72992	0.830904	0.934915	2.0917	0.706379	1.07858	2.53591	3.04222	2.66164
BHVO-2G-3	0.035	7.715	137.917	1.99602	12.173	0.458516	14.2241	1.27569	12.4458	0.0554094	2.64225	0.834255	0.757384	2.03808	0.629427	1.07314	1.7674	2.98128	0.712351
BHVO-2G-4	0.04	7.0575	127.328	1.82956	12.1736	0.297603	14.2313	0.717015	12.4481	0.0556781	2.55833	0.825494	0.437611	2.07495	0.462429	1.44978	1.20216	2.65737	2.70715
BHVO-2G-5	0.03	6.8625	128.38	1.87548	12.1736	0.279638	14.2327	0.731202	12.448	0.0542294	2.57217	0.823979	0.840579	2.01263	1.61631	1.55147	3.1764	2.82121	2.99348
BHVO-2G-6	0.045	13.5675	241.15	1.37396	1.5869	0.36879	5.23846	1.07561	5.51402	0.0571591	1.70017	0.832231	0.684889	2.15848	0.590681	1.19005	1.28765	3.05027	1.57352
BHVO-2G-7	0.02	14.665	265.623	1.53723	1.58389	0.397618	5.23642	1.15172	5.51368	0.0556909	1.57465	0.831806	0.853378	2.09756	0.616659	1.16562	1.66037	3.08849	1.96419
BHVO-2G-8	0.03	9.9	192.645	1.13866	1.59511	0.338157	5.24101	1.02858	5.51425	0.0514622	2.42169	0.817205	0.844101	2.03328	0.804964	0.958804	1.30258	3.27582	2.49383
BHVO-2G-9	0.025	10.19	191.15	1.11974	1.59542	0.318351	5.24292	1.02595	5.51427	0.0529556	1.84392	0.835482	0.733237	2.04853	0.912513	0.986689	1.72326	3.47603	1.57562
BHVO-2G-10	0.02	8.2325	154.59	0.927965	1.60509	0.267717	5.24907	0.998837	5.51441	0.0522914	1.88574	0.809337	1.0265	1.98019	0.999708	0.868201	2.47264	3.87626	1.62533
BHVO-2G-11	0.015	10.7925	199.137	1.15415	1.59378	0.271587	5.24852	0.763272	5.5161	0.0531738	2.0813	0.817684	0.676786	2.10843	0.867444	1.13214	2.69844	3.07773	1.54221
BHVO-2G-12	0.055	12.54	229.178	1.32384	1.58861	0.32033	5.24272	0.926363	5.51484	0.0531818	2.34994	0.82653	0.5593	2.11284	0.676952	1.06573	1.91968	3.15721	1.12255
BHVO-2G-13	0.03	11.8325	211.8	1.20363	1.59142	0.277718	5.24768	0.868051	5.51524	0.0542141	2.24	0.823337	0.907193	2.18095	0.417013	1.10392	2.01789	3.49047	0.939998
Mount B013 B014 B017
B13-BHVO-2G-1	0.065	10.31	188.933	1.26062	6.21802	0.32443	7.86844	0.967046	8.04645	0.0556513	1.43806	0.849715	0.631031	2.14147	0.472422	0.982871	1.31469	3.2155	1.8049
B13-BHVO-2G-2	0.03	10.3425	200.01	1.36898	6.21743	0.356487	7.86619	1.0306	8.04617	0.0528948	1.74043	0.822925	0.448907	2.0692	0.606618	0.961877	2.33886	3.12059	1.62781
B13-BHVO-2G-3	0.045	10.525	210.062	1.45432	6.21694	0.369662	7.86537	1.07651	8.04598	0.0511673	1.84744	0.833087	0.68715	2.01589	1.16094	0.974482	1.75422	3.17822	1.35374
B13-BHVO-2G-4	0.04	10.3825	206.045	1.47086	6.21713	0.320106	7.86878	0.981689	8.04638	0.0510362	2.39932	0.822374	0.791584	1.90873	1.20502	1.11355	1.75418	3.32354	1.63677
B14-BHVO-2G-1	0.025	13.78	249.822	1.70278	6.21542	0.418016	7.86283	1.20845	8.04553	0.0563516	1.68824	0.823232	0.797163	2.08197	0.594001	1.00087	1.36927	3.08774	1.48749
B14-BHVO-2G-2	0.015	11.6175	228.338	1.55272	6.21618	0.418655	7.8628	1.23727	8.04544	0.0519383	2.04738	0.834463	0.664977	2.08432	0.684381	0.944407	2.21227	3.18352	1.23976
B14-BHVO-2G-3	0.045	12.2175	231.735	1.58043	6.21605	0.422672	7.86262	1.26167	8.04537	0.0535068	1.71785	0.828002	0.634993	2.07748	0.525376	0.950719	1.50727	3.22744	1.61867
B17-BHVO-2G-1	0.07	13.0975	248.822	1.69528	6.21545	0.426612	7.86244	1.24639	8.04541	0.05333	2.47219	0.834968	0.563288	2.07475	0.675744	1.0311	2.21901	3.15206	0.821964
B17-BHVO-2G-2	0.085	12.895	236.4	1.6105	6.21588	0.406273	7.86339	1.18161	8.04561	0.0552783	1.52595	0.826717	0.628108	2.08149	0.542932	1.03042	2.17547	3.16798	0.806737
B17-BHVO-2G-3	0.055	12.1775	229.922	1.56536	6.21612	0.395195	7.86395	1.15143	8.04571	0.053715	2.0611	0.82718	0.556763	2.08512	0.537422	1.03363	2.36151	3.16711	0.883543
B17-BHVO-2G-4	0.035	11.53	216.955	1.4734	6.21664	0.384271	7.86454	1.11886	8.04582	0.0539786	1.8852	0.824357	0.577037	2.09762	0.484513	1.00507	2.20892	3.15178	1.62164
B17-BHVO-2G-5	0.055	9.485	185.407	1.34752	6.21822	0.296799	7.87077	0.910773	8.04674	0.051645	2.43554	0.810053	0.79468	1.85336	2.12109	1.11596	1.8372	3.32208	1.66378
			Mean	1.4727	13.8869	0.351915	12.9963	1.05373	12.4634	0.0535018	2.75703	0.828255	0.933215	2.04428	2.76487	1.07815	10.3688
			BHVO2 true (GEOREM)	1.7		0.403		1.22		0.0536452		0.833539		2.05075		1.0789
