# Supplementary material for: Constraining the formation and transport of lunar impact glasses using the ages and chemical compositions of Chang’e-5 glass beads
Source: Sci Adv. 2022 Sep 28;8(39):eabq2542. doi: 10.1126/sciadv.abq2542 (PMC9519047; doi:10.1126/sciadv.abq2542)
Supplement: Supplementary file 2 — Tables S1 to S4 [file sciadv.abq2542_tables_s1_to_s4.zip › sciadv.abq2542_table_s2.xlsx]

## Sheet: Sheet1
Table 2. Statistically separate age groups of glasses identified in the population of glass beads from Chang'e 5 soil sample
Local glasses				High Mg glasses				high Al glasses				low Al glasses
Age	95% err	N of glasses		Age	95% err	N of glasses		Age	95% err	N of glasses		Age	95% err	N of glasses
5.5	±3	5		8	±7	1		7.96615	±3	1
11.4	±2	8
23	±3	8
34	±2	13
44	±5	5		51	±11	1
68	±3	12
88	±6	3
107	±10	6		123	±20	2		93	±16	1
219	±18	5						179	±45	2		166	±30	1
269	±15	11		276	±45	1						262	±40	1
377	±11	14		346	±47	1		358	±46	1
574	±12	16										632	±74	3
713	±36	4						668	±10	1
								790	±12	2
881	±20	8
1040	±31	8
1451	±58	6										1425	±120	8
2139	±140	3						2320	±872	1		2457	±568	1
												2825	±590	1
												3409	±570	1
