# Supplementary material for: Constraining the formation and transport of lunar impact glasses using the ages and chemical compositions of Chang’e-5 glass beads
Source: Sci Adv. 2022 Sep 28;8(39):eabq2542. doi: 10.1126/sciadv.abq2542 (PMC9519047; doi:10.1126/sciadv.abq2542)
Supplement: Supplementary file 2 — Tables S1 to S4 [file sciadv.abq2542_tables_s1_to_s4.zip › sciadv.abq2542_table_s3.xlsx]

## Sheet: Modelling parameters and result
Table S3. Modelling parameters and results
Simulation number	Impactor size (m)	Impact speed (km/s)	Target properties	Excavation depth (m)	Transient crater diameter, Dtr (m)	Final crater diameter, Df=1.25Dtr (m)	Ballistic reach (mean), in km	Ejecta speed (mean), in m/s	cell size	cell area	Number of cells in spherule layer	relative volume in 2D (vertical slice)
1	2.25	20	7 m regolith over bedrock	~7	~75	100	37	307	0.028	0.000784	107927	84.6148
2	4.5	20	7 m regolith over bedrock	15	170	210	75	481	0.056	0.003136	44735	140.289
3	20	20	7 m regolith over bedrock	75	500	620	62	436	0.25	0.0625	6215	388.438
4	40	20	Bedrock	100	660	830	64	403	0.5	0.25	5077	1269.25
5	80	20	Bedrock	200	1050	1300	52	361	1	1	5111	5111
