# Supplementary material for: Constraining the formation and transport of lunar impact glasses using the ages and chemical compositions of Chang’e-5 glass beads
Source: Sci Adv. 2022 Sep 28;8(39):eabq2542. doi: 10.1126/sciadv.abq2542 (PMC9519047; doi:10.1126/sciadv.abq2542)
Supplement: Supplementary file 2 — Tables S1 to S4 [file sciadv.abq2542_tables_s1_to_s4.zip › sciadv.abq2542_table_s4.xlsx]

## Sheet: craters
Table S4: Chang'e 5 crater database showing size, location, distance to Chag'e 5 landing site and probability of glasses delivery to the site
FID	Diamater [m]	Longtitude [°]	Latitude [°]	Distance to CE-5 [km]	Probability		Name	Age [CSFD], error 1s	NAD Data
121739	5891.57	-50.8283	40.9023	69.7964	0.734064		Mairan G [IC-17]	479±50 Ma	M181510001R&L
121740	4038.03	-52.7535	40.3344	84.7173	0.156769		Rümker H [IC-22]	67±5 Ma	M104862340L
121741	2211.42	-52.7575	44.062	35.6131	0.128011		Pei Xiu [IC-110]	43±5 Ma	M1173421733R&L
122004	2143.53	-52.6836	41.713	44.2497	0.0964235		IC-12	180±10 Ma	M1188698267R&L
121752	1604.86	-52.2004	42.0967	29.8269	0.0529138		IC-10	95±9 Ma	M1188691238R&L
122003	1637.56	-52.7027	41.8032	41.9172	0.0476775			73±5 Ma	M1188698267R&L
121749	1675.1	-52.6111	42.8859	16.2782	0.0470296		Liu Hui [IC-84]	53±6 Ma	M1188698267R&L
121751	1614.56	-52.3129	44.3943	41.4347	0.0464265			130±10 Ma	M1173421733R&L
121745	1807.4	-54.1688	42.4272	53.678	0.0417888			62±5 Ma	M1175781076RE
121746	1805.7	-49.6496	42.3403	54.9831	0.03973			110±10 Ma	M181502892R
121747	1715.21	-54.1416	42.6374	51.0825	0.0394657			43±4 Ma	M1175781076RE
121755	1408.22	-52.7116	44.2124	39.1087	0.0334491			380±40 Ma	M1173421733R&L
121761	1294.66	-51.2704	42.0116	34.8468	0.0284137			110±10 Ma	M107213701R&L
122007	1397.32	-51.5752	41.5104	47.5347	0.0247781			91±8 Ma	M107213701R&L
121765	1266.28	-50.1371	42.8532	39.9549	0.024186			70±6 Ma	M1180450133L
121764	1269.84	-50.1044	43.2179	40.3685	0.0241088			55±6 Ma	M1180450133L
121767	1212.65	-52.4333	44.0958	33.4504	0.0238747			64±7 Ma	M1173421733R&L
121762	1276.51	-50.071	42.5549	43.7783	0.0219508			66±6 Ma	M1180450133L
121742	1840.05	-53.1928	39.8031	102.851	0.0178611			260±40 Ma	M181524272L
122005	1197.33	-52.7778	41.7322	44.585	0.0176592			69±10 Ma	M1188698267R&L
121743	1816.4	-53.372	40.6421	80.2798	0.0165166			130±20 Ma	M1123953957R
121763	1275.33	-54.2219	43.6185	53.6063	0.0146591			55±7 Ma	M1119250283L
121771	1068.88	-51.4115	44.3315	40.1615	0.0146025			360±60 Ma	M1185180055R
122006	1026.83	-52.1112	41.9506	33.855	0.0145026			81±10 Ma	M107220876R
121748	1707.94	-54.738	40.0914	110.369	0.0142717			54±4 Ma	M1198117323R
121753	1558.18	-49.0175	44.2592	73.2575	0.0135639			65±5 Ma	M1096807566R
121791	999.178	-51.0194	42.3067	30.3	0.0134629			79±10 Ma	M107213701R&L
121750	1652.3	-51.0469	39.7285	102.855	0.01327			71±6 Ma	M181510001R&L
121792	996.598	-50.6679	42.9123	28.0293	0.0132175			92±10 Ma	M1106244991R
121793	968.987	-50.752	43.5192	29.2436	0.0121577			51±6 Ma	M1106244991R
100594	1700.92	-50.0221	39.2726	122.619	0.00984751
122014	912.169	-50.9838	42.4518	27.7179	0.00983116
121754	1436.55	-55.29	43.3655	75.1246	0.00964104
121777	1038.59	-49.6839	43.4561	50.7371	0.00887265
122020	898.652	-51.5638	43.6438	19.3831	0.00823653
121774	1050.41	-54.0257	42.2064	53.6703	0.00809193
121775	1050.41	-54.0257	42.2064	53.6703	0.00809193
122015	1033.37	-50.2221	41.8488	52.7191	0.00801698
102861	1673.98	-48.9561	39.4786	127.747	0.00777689
121794	864.529	-50.9523	43.2871	22.4092	0.00758667
6240	853.865	-53.5234	43.1609	35.7114	0.00757127
121789	1001.1	-49.5768	42.8873	52.1439	0.00746253
121756	1395.51	-51.1973	40.0947	91.3004	0.00741247
121778	1033.37	-54.3707	42.9024	54.6446	0.00739521
121757	1336.97	-48.6383	40.8592	99.5022	0.00734417
15989	945.436	-49.8892	43.7469	49.284	0.00708499
22988	947.446	-54.1245	42.8111	49.5847	0.00704097
121795	820.174	-51.1371	43.7887	28.0152	0.00659472
121772	1053.46	-50.137	44.534	59.3075	0.00655882
121773	1053.46	-50.137	44.534	59.3075	0.00655882
121796	819.572	-51.6494	42.2856	24.1573	0.0063218
122013	809.555	-51.0124	42.5609	25.1178	0.00608029
113917	809.102	-52.3821	44.2066	36.2933	0.00605342
121770	1132.38	-54.9983	42.7437	69.1067	0.00574085
121760	1310.41	-52.145	40.2212	86.157	0.00570441
121758	1324.4	-51.252	39.0673	121.931	0.00523163
121768	1177.85	-55.452	43.171	78.3222	0.00448525
121766	1215.22	-47.9013	40.478	119.801	0.00447563
121769	1149.58	-49.2394	45.4327	92.5181	0.00437537
18599	928.899	-49.4077	43.996	62.0329	0.00408912
121129	928.899	-49.4077	43.996	62.0329	0.00408912
25596	798.324	-53.7622	42.0969	50.4716	0.00401048
121759	1315.27	-48.6828	39.5471	129.402	0.003999
122017	1134.91	-53.2886	40.3178	88.6903	0.00387855
30743	730.171	-52.9539	42.118	36.7255	0.00373385
122019	1084.21	-54.5303	40.776	90.8982	0.00356695
35721	729.115	-50.7857	42.0072	40.6479	0.00356157
7950	736.143	-52.7875	43.0503	19.3077	0.00353368
119376	845.008	-50.4644	44.6919	58.8194	0.0035244
121788	1003.17	-54.4019	41.5161	72.7503	0.00336947
121776	1048.23	-49.7322	45.0179	76.1225	0.00336264
121798	739.761	-51.8119	43.5788	15.9539	0.00332873
121799	739.761	-51.8119	43.5788	15.9539	0.00332873
71241	879.722	-51.9162	40.9369	64.3035	0.00323345
58688	877.496	-50.338	41.2956	64.1205	0.00323281
51616	745.055	-52.7359	41.4754	51.3832	0.00317383
8619	723.618	-52.6979	43.1864	17.7349	0.00310924
121786	1020.15	-48.4565	43.1617	76.6267	0.0030404
121787	1020.15	-48.4565	43.1617	76.6267	0.0030404
33242	715.431	-51.1543	42.7514	19.3007	0.00303646
121785	1020.54	-52.0657	40.0595	90.9666	0.00299624
122016	1044.09	-53.7871	40.5152	87.9228	0.00299322
122018	1026.54	-54.5314	40.825	89.7746	0.00296512
121781	1029.3	-55.4702	42.9037	78.961	0.00290241
121779	1032.47	-53.9256	40.5994	87.2668	0.00286162
121780	1032.47	-53.9256	40.5994	87.2668	0.00286162
10012	696.973	-52.1029	43.8521	24.422	0.00286067
35720	693.671	-50.8082	42.6647	27.3531	0.00285028
6109	694.345	-53.5399	43.066	35.9687	0.00284567
112704	711.898	-52.1573	44.7435	51.3678	0.00277639
121797	763.567	-52.087	43.2119	6.00714	0.00276754
121800	716.298	-51.7716	43.5583	15.4975	0.00276667
3961	844.408	-54.6582	43.9189	65.7147	0.0027578
63848	958.288	-47.7544	41.0969	110.903	0.00273528
28020	689.248	-53.0553	42.8007	26.4652	0.00272666
27984	893.137	-50.5744	45.1609	70.1211	0.0026947
121783	1022.83	-54.9033	41.3633	84.4847	0.00269023
121784	1022.83	-54.9033	41.3633	84.4847	0.00269023
10045	699.161	-51.9401	43.6561	18.1413	0.00259488
24175	727.532	-54.2639	42.3315	56.7595	0.00258791
35719	683.733	-50.8215	42.9005	24.7409	0.00255734
115263	727.232	-52.1878	44.9342	57.1889	0.00255426
121790	1000.57	-50.0297	45.3966	81.883	0.002536
52107	700.439	-52.4301	41.3252	53.7852	0.00253112
93883	926.641	-52.8478	39.925	97.3067	0.00252776
24176	704.205	-54.0661	42.1842	54.7911	0.00251107
71202	899.868	-53.4269	40.9301	72.9387	0.0024568
66061	943.3	-55.3277	40.2754	114.374	0.0024498
97965	935.401	-51.4879	39.3411	113.105	0.00244151
110270	1398.43	-47.9252	38.7687	158.917	0.00243689
25595	728.734	-54.4146	42.3614	59.5288	0.00239639
113918	671.31	-52.424	44.3053	39.4208	0.00233259
22915	751.938	-54.538	42.3085	62.6932	0.00233022
37931	691.399	-49.531	42.4245	56.4668	0.00230744
121782	1028.79	-54.8345	39.5209	126.148	0.00230464
12802	668.073	-50.5415	43.3376	31.5368	0.00225
118730	682.858	-49.8361	44.2121	57.5016	0.00218456
38196	653.326	-50.112	42.0837	49.9447	0.00216407
95680	888.276	-52.466	39.9532	94.9498	0.00213341
25594	650.674	-54.0773	42.3782	52.3631	0.00211307
112703	647.757	-52.5069	44.7567	53.0917	0.00207303
106802	643.851	-53.3961	44.2987	49.6768	0.00206309
56861	666.139	-49.8446	41.9184	57.774	0.00204869
113200	641.476	-51.6518	44.6037	47.2151	0.00200504
58687	796.877	-50.241	41.0707	71.0658	0.00199327
121338	855.03	-49.0485	44.4468	75.5944	0.00196601
80803	640.506	-53.6776	44.3528	55.0538	0.00196408
798	747.058	-51.946	45.3055	68.1399	0.00194101
7951	663.391	-52.7257	43.2596	18.9207	0.00191935
49809	799.636	-54.1564	41.3329	72.5713	0.00190325
114371	644.026	-51.6435	44.4277	41.9497	0.00189351
76789	891.292	-50.1673	40.48	87.5837	0.00188936
95245	860.515	-51.5795	39.3877	111.534	0.00188163
107570	627.156	-53.4548	44.2328	49.0706	0.00188132
38194	650.362	-50.368	42.7932	35.2885	0.00186866
91531	915.111	-54.4925	39.5478	121.506	0.00185322
117273	648.509	-50.9327	44.05	37.0289	0.00185277
56740	619.578	-50.3226	41.7875	52.4861	0.0018352
41305	728.856	-48.9084	42.5355	68.7509	0.00182282
1702	682.469	-51.2482	45.1289	64.444	0.00181433
25371	615.261	-54.0068	42.2755	52.2949	0.00179863
106576	614.739	-52.5045	44.7569	53.0851	0.00179131
368	663.38	-51.6	45.1498	63.7867	0.00174477
30381	642.331	-52.872	42.0578	37.0842	0.00173607
51136	607.425	-53.0937	41.575	52.1369	0.0017316
33215	643.452	-52.1543	42.1304	28.6194	0.00171642
10151	644.305	-51.5457	43.7497	22.4988	0.00168254
63847	826.238	-47.7758	41.133	109.89	0.0016563
113201	607.341	-51.5828	44.6252	48.0679	0.0016511
3960	689.806	-54.8941	43.769	69.0312	0.00165031
4619	597.987	-54.0016	43.7371	50.3416	0.00162725
38201	628.276	-49.2152	42.5302	62.1741	0.00162085
107565	611.676	-53.3974	44.1273	45.9195	0.00161177
38886	662.901	-48.863	42.9506	67.761	0.00159205
83524	810.295	-48.7221	40.4607	106.834	0.00158985
41306	742.18	-48.5829	42.8275	74.2939	0.00158652
112705	599.789	-52.1633	44.9634	58.0165	0.00158642
49808	744.4	-53.7662	41.0018	74.9739	0.0015599
46307	713.487	-54.5903	41.6739	73.1308	0.00155459
40412	752.412	-48.7986	42.0769	75.6859	0.00154947
54172	773.351	-50.0027	45.2063	77.2927	0.0015377
75743	812.766	-51.0091	40.0852	92.4404	0.00153244
80801	612.776	-54.0448	44.4381	62.6372	0.00152155
119375	601.327	-50.2903	44.0331	46.3658	0.00151823
73870	731.164	-51.5762	40.5839	75.3963	0.00150168
924	623.444	-51.4273	45.1872	65.4193	0.00149361
51695	591.695	-51.788	41.0882	59.7861	0.00148603
27669	752.185	-50.0022	45.2069	77.3143	0.00147336
40618	673.341	-48.9128	42.1189	72.8208	0.00145324
18666	630.378	-48.9219	43.6177	68.1614	0.00145261
14279	575.657	-49.81	43.7479	50.8819	0.00144924
25600	808.253	-50.8727	45.8644	88.0222	0.00144704
107568	571.152	-52.9482	44.6169	52.3736	0.00143979
99331	875.417	-50.1037	39.171	124.89	0.00143758
80802	647.657	-53.861	44.9424	71.148	0.0014336
121139	710.53	-49.1745	44.6448	76.8461	0.00138627
121368	690.401	-50.7398	40.7177	75.7521	0.00138411
98899	787.545	-49.7954	39.8158	109.462	0.00137272
121801	658.808	-52.1497	42.8082	9.17927	0.0013725
22928	578.17	-54.6561	42.8242	61.2213	0.00137031
80804	649.681	-54.1769	44.8577	73.5538	0.00136731
56845	574.513	-49.728	41.8866	60.4533	0.00136728
61561	712.162	-48.807	41.9239	77.5324	0.00136207
51099	557.661	-53.3698	41.6205	54.4102	0.0013498
78262	767.99	-49.8561	40.8026	82.6599	0.00133302
71201	613.404	-52.6367	40.7721	71.1802	0.00132828
47048	619.87	-54.6961	41.8314	72.4578	0.00131988
69000	608.962	-53.017	40.8615	71.0629	0.00131677
121698	582.186	-51.1722	40.9924	64.8238	0.00131457
84493	790.58	-47.8351	40.8861	113.097	0.00131128
39619	569.617	-49.3671	42.2546	61.826	0.00130975
118770	582.666	-49.6732	44.4785	65.3072	0.00130829
22927	566.411	-54.6242	42.6984	61.1428	0.00130619
18683	711.886	-48.3938	43.5426	79.0807	0.00130092
44274	774.494	-55.0597	41.4319	86.0585	0.00130074
47049	726.425	-54.9142	41.617	80.1345	0.00129557
80747	613.441	-54.0121	44.9381	73.0582	0.00128932
100497	810.586	-50.2321	39.359	118.527	0.00128131
83605	770.694	-49.3502	40.9188	86.874	0.00127933
69581	619.869	-52.5862	40.6509	74.5274	0.00126965
25592	546.404	-54.3294	42.6313	55.1816	0.00126943
41484	672.559	-48.4276	42.7883	77.8662	0.00126653
52704	547.108	-51.8165	41.3425	52.0564	0.00125436
121802	637.375	-52.5186	43.0177	13.4077	0.00124833
118024	546.295	-50.0504	44.1173	52.0509	0.00124833
66080	762.828	-54.8516	40.8462	94.2057	0.00124336
2845	669.399	-55.4879	43.0148	79.1532	0.00121379
68767	758.531	-53.9201	40.3965	92.5477	0.00121314
925	571.209	-51.2086	45.292	69.45	0.00121102
80730	577.061	-54.0197	44.8711	71.6081	0.00121069
3959	598.436	-55.0824	43.9897	75.1102	0.00120899
52703	545.663	-51.4968	41.0954	60.2408	0.00120548
73869	613.174	-52.0981	40.5362	76.5625	0.00120156
71811	563.346	-51.6377	40.8386	67.575	0.00119611
80733	566.964	-54.0254	44.7899	69.8397	0.00119293
83789	784.363	-48.02	40.5706	115.89	0.00119054
63834	753.828	-48.3248	41.5147	93.1345	0.00118815
118772	560.099	-49.5692	44.4971	67.3923	0.00118435
6239	560.736	-54.0272	43.3281	47.3737	0.0011834
61572	594.275	-49.3756	41.4011	75.9884	0.00118082
69512	580.919	-52.865	40.6999	74.6268	0.00118028
80799	567.663	-54.2489	44.7354	71.9893	0.001179
49807	673.536	-54.491	41.2185	80.3718	0.00117746
121337	644.029	-49.0409	44.6475	79.1924	0.00116967
27167	579.689	-50.1019	45.1692	75.1984	0.00116766
26622	562.63	-50.7808	45.3009	72.3363	0.00116162
52711	645.688	-49.8643	45.2329	79.6136	0.00115772
49112	531.863	-53.7905	41.7379	57.9874	0.0011534
89016	839.935	-54.9362	39.5222	127.35	0.00114669
69511	556.467	-52.869	40.7478	73.2609	0.00113776
63836	749.924	-47.919	41.1095	107.577	0.00113538
51467	525.163	-52.6441	41.3081	55.5146	0.0011272
68747	598.914	-53.9169	40.9401	78.4453	0.00112527
54127	572.707	-49.8329	45.1008	76.7626	0.00112463
20280	719.283	-48.0387	42.994	85.9457	0.0011133
27828	546.927	-49.9959	45.0597	73.7009	0.00111035
71327	586.069	-52.4818	40.5073	78.3774	0.00110841
118743	525.035	-49.7531	44.2093	58.9072	0.00110342
18598	522.874	-49.3111	43.224	57.8402	0.00110009
120915	554.564	-49.0919	44.5452	76.4838	0.00109743
2209	543.313	-55.1647	43.8173	75.1222	0.0010916
58148	537.542	-49.6475	41.4065	71.4057	0.00109009
97964	737.409	-50.5965	39.8119	102.873	0.00108683
54170	546.119	-49.8832	45.1008	76.1216	0.00108683
76260	658.306	-49.9589	40.7696	82.2274	0.00108675
44259	707.85	-48.0383	42.9936	85.9539	0.00108021
1703	710.068	-51.3307	45.8778	86.4167	0.00107576
54175	532.434	-49.9961	45.0604	73.714	0.00107395
69248	586.405	-53.4281	40.6821	79.7053	0.00107253
1738	550.835	-55.391	43.5048	77.874	0.00106825
49805	545.424	-54.0106	41.0309	77.4572	0.00106702
829	530.206	-51.9362	45.4081	71.2487	0.00106689
69531	543.247	-52.97	40.6332	77.2684	0.00106643
47219	540.492	-54.0304	41.0592	77.046	0.00106504
45095	611.286	-54.7825	41.4374	80.9365	0.00106468
119374	527.72	-49.7493	44.4944	64.382	0.001064
121000	528.482	-48.9667	44.3026	74.8602	0.00106105
3250	540.681	-55.4115	43.1273	77.4089	0.00106028
49806	527.09	-53.8715	41.494	64.5889	0.00105972
47209	526.209	-54.1602	41.3613	72.004	0.00105638
95679	730.813	-51.7483	39.8397	97.6408	0.00105355
112706	557.933	-52.1016	44.5567	45.616	0.00105316
58662	518.177	-50.4457	41.7438	51.6782	0.00104332
52705	538.113	-52.0777	41.4748	48.1329	0.00104331
48348	520.005	-54.2217	41.8736	62.8302	0.00103862
52129	511.296	-52.4715	41.203	57.6068	0.00103207
56320	514.475	-51.498	41.0955	60.2359	0.00103174
40670	548.185	-48.6475	42.0094	79.6303	0.00102974
56890	515.585	-49.6122	41.9445	61.5687	0.00102656
63835	727.354	-48.1575	41.201	101.524	0.00102519
78363	517.902	-49.9708	40.9548	77.3626	0.00102482
86357	790.142	-47.9762	40.2901	122.45	0.00102335
38202	508.519	-49.4511	42.7948	55.2931	0.00102107
48536	515.594	-54.0809	41.7648	62.3267	0.0010206
4802	509.896	-53.9996	43.9678	53.4709	0.0010201
69035	513.271	-53.3093	40.9069	72.3753	0.00102008
57425	512.413	-50.3034	41.4645	60.3545	0.00101961
48521	518.102	-54.1159	41.6455	65.2865	0.00101583
54176	528.299	-49.724	45.1465	79.2779	0.00101404
71199	508.047	-53.4938	40.9342	73.5432	0.00101182
3913	508.844	-54.5387	43.3747	58.7324	0.00101123
71874	506.319	-51.8215	40.5421	76.302	0.00101118
61571	511.124	-48.8851	41.8035	77.7489	0.00101101
105775	513.406	-53.2876	44.8546	62.1483	0.00101096
58102	510.132	-49.8093	41.257	72.2627	0.00101037
26475	554.574	-50.4574	45.5099	80.7893	0.00100863
25589	539.459	-53.8202	42.368	47.2931	0.00100613
1739	548.917	-55.4113	43.8801	80.8323	0.00100234
828	507.012	-51.9386	45.4395	72.2004	0.00100087
53849	515.864	-49.4928	45.0069	79.2414	0.00100028
75741	500.302	-51.1769	40.6061	76.185	0.00100015
369	507.658	-51.6028	45.0091	59.5432	0.000999411
39226	511.034	-48.7837	42.7768	70.0591	0.000998231
78364	505.959	-49.938	40.9221	78.6047	0.000995903
75110	510.487	-51.018	40.5347	79.1425	0.000995372
48349	513.208	-54.3345	41.7317	67.44	0.000994172
72444	672.434	-52.2884	40.237	85.9362	0.00099261
73506	528.828	-52.1457	40.4068	80.5414	0.000990861
78245	502.981	-49.9653	40.9031	78.7369	0.000990801
22875	504.786	-54.5372	42.9493	58.2053	0.000990792
68762	550.748	-53.6447	40.7035	81.345	0.00099079
75747	496.834	-50.1347	40.9745	74.8244	0.000990674
56830	509.241	-49.9453	41.6138	62.1839	0.000989852
3859	494.999	-55.2994	43.4872	75.8033	0.000989731
80734	509.023	-54.2726	44.6108	69.7942	0.000989482
3890	497.033	-55.2868	43.8596	78.0487	0.000988266
36264	503.871	-49.5936	42.5867	53.5793	0.000982743
22914	490.819	-55.2143	42.2627	77.378	0.000981748
44272	505.525	-48.3202	42.9553	79.772	0.000981666
80800	508.203	-53.5794	44.9644	68.2284	0.000977309
11194	601.127	-51.617	43.7317	21.4606	0.000975308
93881	737.267	-53.2601	39.4947	112.278	0.000973809
44271	513.255	-48.4797	42.2069	80.8636	0.000971268
22926	484.017	-55.3664	42.8761	76.7367	0.000970669
57461	505.789	-50.4422	41.0804	68.5142	0.000969632
38887	495.431	-48.6978	42.6843	72.3915	0.000969038
61573	658.543	-48.6328	41.5989	85.8495	0.000966658
25601	538.782	-50.9825	45.6781	81.9649	0.000965548
52670	501.072	-51.9484	41.1063	59.1715	0.000965031
121331	499.436	-49.4788	44.5688	70.2829	0.000960506
71200	496.14	-52.9232	40.8307	71.2391	0.000959307
47045	552.239	-54.8942	41.4586	82.5534	0.000958402
47248	478.287	-54.1777	41.2158	75.52	0.000954634
22913	493.899	-55.1259	42.881	71.4034	0.000954064
93882	725.966	-52.6362	39.4879	109.468	0.000953005
61560	664.393	-48.5989	41.587	86.6907	0.000952251
25733	488.653	-50.9514	45.6332	80.8218	0.000952235
18597	471.748	-48.5712	43.945	78.3061	0.0009519
54174	477.187	-49.7895	45.0201	75.3991	0.000951468
45628	478.364	-55.0398	41.7638	80.1687	0.000950519
71031	646.224	-53.3712	40.4493	85.6583	0.000950499
41304	502.287	-48.9118	42.8222	67.0535	0.000949217
19162	469.666	-48.3796	43.1655	78.3287	0.000949006
54163	475.129	-49.7495	44.9972	75.401	0.000947159
42701	482.375	-48.445	42.2744	80.9334	0.000945878
80729	492.05	-54.1742	44.749	71.1364	0.000945266
926	501.048	-51.4853	45.1383	63.7588	0.000943182
44204	465.05	-48.496	42.5088	77.8896	0.000941991
46590	468.804	-54.8311	41.513	80.4183	0.000939691
58642	496.085	-50.2116	41.7907	54.1345	0.000938924
121332	469.816	-49.3	44.6798	75.4003	0.000935974
67817	694.332	-53.6093	40.3451	90.7332	0.000935594
71840	492.536	-51.8906	40.745	70.1234	0.000935536
51614	494.335	-53.3798	41.5746	55.6679	0.000934218
54697	494.222	-50.6815	41.44	56.3317	0.000933768
18596	498.36	-49.0794	43.1426	62.8386	0.000933467
73868	612.295	-51.9344	40.2613	84.7854	0.000933433
41317	476.843	-48.3222	42.5061	81.689	0.000932242
22768	478.158	-55.1805	42.735	73.1561	0.000930085
68764	602.087	-53.5864	40.5606	84.5936	0.000929587
18663	473.381	-48.637	43.5814	74.037	0.000929131
3899	454.76	-55.4534	43.2475	78.441	0.000928596
121735	475.828	-50.7013	40.8188	73.2009	0.000924478
15293	495.005	-49.5342	43.3318	53.2908	0.000923977
73863	450.71	-51.987	40.4651	78.6236	0.000923623
3902	471.743	-55.2518	43.0785	73.8759	0.000923027
73524	493.062	-51.8968	40.3266	82.807	0.000921501
45836	458.633	-55.136	41.7749	81.8876	0.000918893
47176	462.168	-54.3176	41.3387	75.0007	0.000915076
39848	493.27	-49.0599	42.3272	67.3841	0.000914802
19163	441.22	-48.2885	43.2796	80.481	0.000914295
2198	444.063	-55.3221	43.8002	78.2869	0.000912906
76286	478.101	-49.9963	40.7225	83.0001	0.000912119
120397	452.411	-48.9481	44.3853	76.462	0.000911931
44255	444.672	-48.3842	42.3314	81.7126	0.000911761
73551	448.311	-51.8926	40.5129	77.1605	0.000911289
73543	437.265	-51.8929	40.4133	80.1795	0.000910629
45153	436.709	-54.5447	41.2505	80.5702	0.000909998
18664	461.882	-48.5467	43.0596	74.6277	0.000909533
44935	488.054	-54.8015	41.3308	83.3109	0.000909432
52712	557.017	-49.7351	45.3562	84.257	0.000908679
57982	452.138	-49.5581	41.2518	76.1947	0.000908551
44143	434.819	-48.3328	42.6883	80.389	0.000908274
181	641.8	-51.2524	45.8782	86.6942	0.000908142
121329	459.248	-48.8942	44.2119	74.9593	0.000908064
76262	459.384	-49.513	40.9842	82.9487	0.000906171
86501	773.352	-47.8572	40.3481	123.218	0.000904612
18665	469.81	-48.6257	43.0245	72.9063	0.000903989
20402	446.919	-48.4559	43.118	76.6225	0.000903504
70686	665.794	-52.9598	40.2462	88.4589	0.000903209
73862	434.079	-51.9653	40.3472	82.1882	0.000902083
46594	429.587	-54.8528	41.5655	79.8799	0.000901966
54166	496.101	-49.3942	45.1457	83.7762	0.000901449
19005	460.756	-48.3507	43.991	83.3106	0.000901286
73566	435.392	-51.8151	40.4745	78.3548	0.000900917
121694	491.887	-50.9454	41.0589	64.4215	0.000900728
71198	483.139	-52.7913	40.8468	69.8799	0.000900612
47041	427.108	-54.8869	41.5019	81.6364	0.000900107
73866	491.109	-51.8964	40.2919	83.8584	0.000898424
53247	423.338	-49.5769	45.1356	80.9904	0.000897893
45627	573.664	-55.1983	41.6597	84.8648	0.000897593
61563	442.321	-48.6915	41.69	83.2697	0.000896045
120913	448.133	-49.1756	44.5882	75.7877	0.0008956
83405	490.644	-49.4943	40.951	83.9941	0.000895259
42702	457.168	-48.3715	42.1573	83.6605	0.000894879
61564	419.704	-48.843	41.6145	81.5859	0.000894734
80341	490.09	-53.995	44.4915	62.9231	0.000894027
54162	437.789	-49.36	45.1042	83.3379	0.000893766
1603	442.038	-51.313	45.5443	76.5005	0.000893047
44263	419.597	-48.2776	42.5224	82.5505	0.000891899
53246	642.782	-49.7683	45.491	87.2501	0.000891361
45803	415.196	-55.2068	41.8998	81.52	0.000891273
3858	434.85	-55.2807	43.7998	77.4095	0.000891183
71282	436.193	-52.2556	40.5247	77.182	0.000890856
75129	428.324	-51.313	40.5138	78.3263	0.000890429
57983	418.446	-49.529	41.1005	80.0327	0.000890349
32220	100.071	-52.4416	42.1961	28.6398	0.00088928
45162	457.051	-54.9887	41.4737	84.0088	0.000889222
11913	100.058	-50.9134	43.6812	29.0721	0.000888516
78361	450.37	-50.3308	40.8838	74.9707	0.000888481
18595	487.091	-49.2866	43.4782	59.4231	0.000887985
28523	100.074	-53.0114	42.5283	29.1839	0.000887218
30155	100.128	-52.53	42.2364	28.4212	0.000887114
58683	433.861	-49.8326	41.0365	77.168	0.000886685
74014	428.28	-51.1219	40.3596	83.7546	0.000886461
121346	488.417	-51.2449	40.9647	65.2363	0.000886423
47044	455.127	-54.6034	41.1258	84.173	0.000886197
7420	100.052	-52.5303	43.8783	28.3029	0.000886023
75131	431.291	-51.3215	40.5428	77.4245	0.000885436
29997	100.074	-52.9151	42.4819	28.2725	0.000885403
71191	435.277	-53.034	40.6642	76.834	0.00088495
187	405.871	-51.0281	45.6892	82.0556	0.000884288
71194	405.632	-52.5742	40.4116	81.598	0.000883664
7935	100.31	-53.2322	43.1708	29.3273	0.000883535
32191	101.027	-52.353	42.1663	28.7374	0.000883324
13164	101.023	-50.6768	43.362	28.8898	0.000883226
33214	595.864	-51.6459	42.2222	26.0443	0.000883102
73865	428.444	-51.9873	40.4992	77.5914	0.00088274
45164	436.395	-54.9785	41.4496	84.2527	0.000882338
13282	100.069	-50.6712	43.2417	28.0888	0.000881999
11908	101.013	-50.9406	43.709	29.179	0.00088104
30163	101.452	-52.5023	42.2151	28.7058	0.000880466
13297	101.028	-50.6369	43.1003	28.3533	0.000880463
41300	401.919	-48.5317	42.0613	81.3809	0.000879924
52713	399.623	-49.653	45.225	82.0897	0.00087973
30143	101.452	-52.5489	42.2205	29.0499	0.000879457
52714	398.508	-49.9652	45.3986	82.6447	0.000879133
20324	633.533	-47.9834	43.0141	87.144	0.000879039
78358	409.913	-50.2174	40.5925	84.0146	0.000878925
68620	434.235	-54.3624	40.9445	84.5071	0.000878658
120400	398.086	-48.5459	44.2985	82.9025	0.000878615
45020	439.732	-54.944	41.3963	84.5969	0.000877904
44142	410.14	-48.3739	42.6615	79.6201	0.000877802
75739	421.888	-51.1177	40.3364	84.4631	0.000877558
13399	101.89	-50.7183	43.4236	28.6788	0.000877512
30167	100.128	-52.5068	42.2463	27.9114	0.000877418
30020	100.074	-52.769	42.3841	27.8976	0.00087739
7745	100.064	-53.0479	43.4669	27.8949	0.000877374
13376	101.889	-50.7201	43.454	29.0045	0.0008769
68766	648.318	-54.1262	40.6656	88.0292	0.000876718
28475	101.899	-53.1866	42.8309	29.0244	0.000876691
121335	400.413	-49.0697	44.769	80.9528	0.000876589
47032	402.523	-54.8242	41.4969	80.584	0.000876501
29932	101.899	-52.9394	42.4629	29.0564	0.000876434
29976	102.055	-52.7694	42.3374	28.9619	0.000876068
30194	102.054	-52.5998	42.2457	28.9644	0.000876061
27168	416.201	-50.2101	45.3448	78.6126	0.000875847
28621	102.056	-53.0506	42.5863	28.9997	0.000875823
10633	101.874	-52.3629	43.9373	28.4126	0.000875719
10960	100.048	-52.3786	43.9797	29.7352	0.000875694
11500	102.269	-51.205	43.8557	28.8035	0.00087516
11832	102.275	-50.9606	43.6977	28.6232	0.00087477
34245	102.291	-50.6439	42.8944	28.6474	0.000874769
6735	102.28	-53.0533	43.5114	28.6166	0.000874702
32670	100.071	-51.5692	42.1773	27.7966	0.000874587
34331	102.292	-50.7574	42.6511	28.5506	0.000874239
60207	391.143	-49.2077	41.1871	83.2119	0.000874218
29916	102.29	-52.7189	42.325	28.5278	0.000874085
45864	408.182	-55.0375	41.8083	79.4521	0.000873806
121328	393.069	-48.649	44.3593	81.7357	0.000873566
61565	407.491	-48.9429	41.3405	84.6634	0.00087316
118765	485.585	-49.631	44.3971	64.4483	0.000872862
18811	393.486	-48.1621	43.5684	84.2313	0.000872305
13237	100.069	-50.5925	43.2496	29.8417	0.000872194
7140	101.015	-52.8773	43.6578	27.9217	0.000872175
13086	102.286	-50.6589	43.2371	28.3312	0.000872056
13280	101.896	-50.6451	43.0976	28.1691	0.000872008
25673	387.071	-50.6541	45.6629	83.5713	0.00087154
11336	102.271	-51.0776	43.8073	29.2679	0.000871444
120399	401.951	-48.6183	44.184	80.0108	0.00087142
28353	102.526	-53.137	42.7786	28.4012	0.000871362
28560	102.915	-53.2049	42.9339	28.8249	0.000870861
52716	385.24	-49.5183	45.2034	83.3721	0.000870723
11937	102.901	-50.8816	43.629	28.6315	0.000870694
68717	386.201	-53.6685	40.6677	82.559	0.000870653
1740	394.168	-55.4235	43.8533	80.8597	0.000869714
33064	102.522	-52.0676	42.1322	28.27	0.000869672
44252	438.829	-48.16	42.5194	85.1363	0.000869624
73858	387.988	-52.3305	40.3785	81.7715	0.00086932
26042	390.305	-50.0685	45.5171	84.6411	0.000869257
11444	101.877	-51.2363	43.8397	28.0253	0.00086924
45629	382.593	-55.2469	41.8135	83.5238	0.000869149
52715	396.484	-49.9417	45.4763	84.9156	0.000869089
58130	441.024	-49.7089	41.201	75.0406	0.000868885
120460	387.86	-48.6783	44.3952	81.6908	0.000868801
10999	102.029	-52.3613	43.9758	29.4964	0.000868776
45084	387.396	-54.8167	41.4272	81.7381	0.000868631
76321	381.96	-49.5571	40.9184	83.8534	0.00086852
7622	101.832	-53.2328	43.2249	29.5648	0.000868489
28316	103.304	-53.1944	42.9041	28.7346	0.000868316
11642	102.034	-51.1185	43.8409	29.5203	0.000868202
71197	485.785	-53.4791	40.5031	85.1299	0.000868069
74015	380.047	-51.1038	40.3633	83.7347	0.000867633
22925	434.652	-55.2075	42.4246	75.7533	0.000867558
34090	101.837	-50.737	42.6042	29.6038	0.000867484
19164	383.963	-48.0966	43.1863	84.5967	0.000867433
30010	103.304	-52.8071	42.3828	28.51	0.00086733
370	483.751	-51.9555	45.2161	65.4329	0.000867094
44116	403.906	-48.1532	42.5061	85.3721	0.000866253
7208	102.038	-52.786	43.7285	27.9385	0.00086622
73867	578.428	-51.8095	40.2274	85.8472	0.000866137
11797	102.043	-50.786	43.5857	29.6158	0.000865811
121370	422.485	-50.6316	40.7017	77.0892	0.000865795
7364	100.296	-52.7515	43.7348	27.563	0.000865743
54171	639.334	-49.7215	45.4925	87.8355	0.000865702
11447	103.282	-51.2717	43.8669	28.3263	0.00086557
80958	376.312	-49.476	40.9722	83.7709	0.000865557
12981	101.446	-50.6548	43.404	29.7657	0.000865539
74611	376.265	-50.9983	40.3805	83.785	0.000865531
61570	488.237	-48.95	41.3044	85.2322	0.000865512
26041	419.921	-50.1848	45.5911	85.4758	0.000865319
10958	102.031	-51.5232	43.933	27.8984	0.000865273
119403	384.385	-49.024	44.9446	85.1272	0.000865137
44141	423.804	-48.4972	42.6658	76.8915	0.00086511
68686	386.422	-53.5223	40.5124	85.2842	0.000864696
13238	103.843	-50.6141	43.1335	28.9107	0.000864451
7313	102.501	-52.5596	43.9138	29.5548	0.000864282
28520	102.056	-53.0324	42.6404	27.8552	0.000863997
73893	374.278	-51.4186	40.2961	84.4857	0.000863919
25603	374.016	-50.9832	45.7176	83.1212	0.000863265
25936	381.531	-50.7133	45.6125	81.7145	0.000863162
47040	422.115	-54.5127	41.4008	76.9472	0.000862941
28455	102.526	-53.0945	42.7397	27.8946	0.000862098
30161	104.212	-52.5731	42.2359	28.912	0.000861993
59946	369.811	-49.2333	41.1252	84.1102	0.000861971
29936	102.604	-52.9182	42.4152	29.6267	0.000861801
86502	773.257	-47.861	40.2697	124.791	0.000861742
20399	371.299	-48.1598	43.226	83.2395	0.00086166
47043	434.656	-54.8039	41.2137	85.6713	0.000861354
28620	103.785	-53.2232	42.9235	29.273	0.00086126
75735	381.043	-51.0002	40.4581	81.4931	0.000861174
7945	104.377	-53.1487	43.3726	28.856	0.000861101
28619	104.383	-53.2024	42.9896	28.5868	0.00086075
11491	100.047	-51.4173	43.9847	30.1573	0.0008604
30139	102.109	-52.5538	42.2724	27.7368	0.000860376
66123	367.848	-54.382	40.9256	85.2367	0.00085978
18684	471.445	-48.2197	43.9363	85.5295	0.000859562
117291	482.399	-50.0564	44.7224	64.777	0.000859514
73859	369.734	-52.3835	40.3461	82.894	0.0008593
75738	423.426	-51.2967	40.575	76.5643	0.000859129
11477	104.748	-51.042	43.7661	28.8312	0.000858697
13272	102.049	-50.6147	43.3222	29.857	0.000858646
66141	444.174	-54.213	40.8035	85.7558	0.00085863
34325	100.314	-50.5814	42.8684	30.1607	0.000858529
13105	104.376	-50.7171	43.3888	28.319	0.000858401
20401	402.335	-48.1896	43.9358	86.154	0.000858204
34898	103.921	-51.1837	42.2509	29.4151	0.000857865
78362	482.599	-49.8377	40.6977	85.5571	0.000857791
51613	481.122	-53.2552	41.463	56.929	0.000857525
61569	452.793	-49.1092	41.1436	85.7476	0.00085746
120958	446.287	-49.035	44.3148	73.7552	0.000857333
10407	103.604	-52.3884	43.9704	29.5451	0.000857169
2199	406.708	-55.3123	43.8195	78.2384	0.000856894
61566	453.877	-49.2318	41.0486	85.7925	0.000856396
7221	105.055	-52.8103	43.7393	28.5405	0.000856082
73256	367.097	-51.8278	40.2143	86.2323	0.000856077
29453	100.314	-53.0354	42.4935	30.2209	0.000855924
27170	407.488	-50.1013	45.2803	78.0735	0.000855664
18997	391.992	-48.4932	43.9197	79.6785	0.000855591
51615	480.855	-53.1913	41.4619	56.2128	0.000855403
19165	378.457	-48.0298	43.4292	86.5495	0.000855367
13476	101.954	-50.9561	43.6398	27.5477	0.000855331
54136	361.189	-49.7651	45.4443	86.1033	0.000855239
72415	507.948	-52.0106	40.235	85.6095	0.000855124
194	356.56	-51.3396	45.8321	85.0188	0.000855122
10626	105.046	-52.3981	43.9519	29.0997	0.000855045
7244	105.058	-52.9679	43.6379	29.1004	0.00085496
80756	472.399	-53.9127	44.8328	69.2376	0.000854828
11452	104.742	-51.3248	43.9232	29.2754	0.000854824
6766	104.754	-53.027	43.5864	29.2749	0.000854752
78351	358.504	-50.0027	40.684	83.9311	0.000854692
44080	359.863	-48.201	42.6224	83.6258	0.000854675
27174	360.076	-50.0211	45.4535	83.4633	0.000854214
66116	465.742	-54.4408	40.9384	85.8094	0.000854074
34372	102.605	-50.8257	42.622	27.607	0.000853385
53388	353.602	-49.1578	45.0826	85.8772	0.000853261
34406	102.056	-50.7521	42.5566	30.0191	0.000852856
11478	105.054	-51.0747	43.7597	28.212	0.000852532
11833	105.056	-50.9947	43.7037	28.2007	0.000852344
42703	358.033	-48.2654	42.0806	86.7165	0.000852305
52717	383.572	-49.8928	45.273	80.274	0.000852265
30190	105.071	-52.5339	42.2466	28.1933	0.000852131
13400	105.672	-50.7044	43.4238	28.9635	0.000851986
44248	363.726	-48.2366	42.1136	86.965	0.00085193
21770	374.336	-55.2663	42.017	81.2146	0.000851888
47037	432.281	-54.7934	41.7792	75.1604	0.000851817
11094	105.73	-51.5408	43.9601	28.5662	0.000851793
6641	104.755	-53.0691	43.547	29.4443	0.000851704
54173	515.588	-49.8473	45.4672	85.7362	0.000851534
28522	104.768	-53.0034	42.5889	28.0501	0.000851511
45111	360.45	-54.7522	41.1067	87.0066	0.000851376
76176	349.057	-49.5701	40.8205	86.0146	0.000851271
13406	105.675	-50.6739	43.3013	28.4317	0.000851191
28471	102.29	-53.2624	42.9495	30.0297	0.00085092
18686	349.248	-48.1239	43.5194	84.8351	0.000850797
11769	100.867	-50.7349	43.5657	30.2597	0.000850624
20398	372.341	-47.9843	43.3022	87.2232	0.000850425
10784	104.741	-51.5626	43.9448	27.9848	0.000850335
66115	351.308	-54.4976	40.9277	86.9066	0.000850171
13208	105.676	-50.6292	43.2689	29.1638	0.000850118
11206	106.044	-50.7486	43.4917	28.9287	0.00084971
11383	103.278	-51.3887	43.9667	29.8875	0.000849526
71189	365.814	-52.5531	40.2155	87.3755	0.000849504
44275	354.707	-55.0359	41.3398	87.2992	0.000849257
53387	357.105	-49.3834	45.296	87.3719	0.000849165
28474	105.073	-53.1578	42.8924	27.9966	0.000848497
44937	345.089	-54.7855	41.2342	84.9464	0.000848401
45113	367.461	-54.7393	41.0719	87.5279	0.000848386
30011	105.681	-52.8139	42.4021	28.1996	0.000848314
68756	389.351	-53.9864	40.9387	79.3895	0.000848258
70562	343.015	-53.1712	40.3976	85.5036	0.000848156
75736	377.377	-50.9658	40.4973	80.5482	0.000848081
11445	105.658	-51.2803	43.8647	28.1752	0.000848078
10623	105.914	-51.658	43.972	28.2838	0.000848003
45066	349.593	-54.8795	41.1904	87.4314	0.000847914
11646	105.662	-51.0164	43.7711	29.3242	0.000847881
27835	362.439	-50.8778	45.8536	87.678	0.000847512
68755	382.819	-53.8552	40.5617	87.4438	0.000847315
7349	100.292	-52.7627	43.8507	30.4092	0.000847263
10785	105.046	-51.6034	43.9507	27.9222	0.000847031
32107	102.053	-52.1625	42.1749	27.3325	0.000846968
71039	342.415	-53.4864	40.4265	87.3244	0.000846651
38890	414.223	-48.5381	42.5307	76.8208	0.000846458
45346	338.711	-54.6579	41.079	86.0555	0.000846332
19897	339.476	-47.9923	43.3214	87.0851	0.000846218
28277	106.588	-53.1471	42.7399	28.9916	0.000845684
64485	345.913	-54.5672	40.932	87.8682	0.000845492
46011	487.477	-55.1178	41.4957	86.0201	0.00084546
1700	424.83	-51.3556	45.8924	86.778	0.000845327
13125	105.063	-50.6914	43.4584	29.6372	0.000845154
0	337.384	-51.0321	45.8135	85.699	0.000845112
68749	336.92	-54.269	40.8308	85.8636	0.000845103
13604	106.724	-51.1543	43.8195	28.5338	0.000845077
7943	106.81	-53.21	43.0894	28.6722	0.000845046
25945	336.909	-50.5352	45.7681	87.4299	0.0008447
59427	340.417	-48.5909	41.5268	87.8262	0.000844632
28415	104.767	-53.1614	42.9637	27.7546	0.000844582
7402	106.572	-52.9216	43.6396	28.3261	0.000844263
44936	402.277	-54.5757	41.4079	77.8831	0.000844238
12150	105.667	-50.8222	43.619	29.511	0.000844179
11644	105.05	-51.1273	43.8521	29.6784	0.000844139
34086	106.013	-50.6905	42.691	29.4113	0.000843941
59428	337.644	-48.597	41.5151	87.9034	0.000843713
30153	106.378	-52.5521	42.2123	29.3025	0.000843442
66120	342.077	-54.3529	40.9553	84.1178	0.000843076
7416	104.743	-52.5891	43.9107	29.7907	0.000842938
59426	397.994	-48.5933	41.5435	87.5047	0.000842935
30019	100.074	-52.7359	42.4031	26.9743	0.000842835
66224	356.467	-54.0297	40.6037	88.3999	0.000842742
53250	375.279	-49.5981	45.1194	80.3231	0.000842685
32579	104.381	-51.7598	42.1546	27.6072	0.000842673
42706	334.975	-48.063	42.4091	88.0157	0.000842665
7488	106.568	-52.8615	43.7364	29.2709	0.000842661
41318	393.937	-48.3797	42.8994	78.5754	0.000842543
2203	385.232	-55.3221	43.9249	79.3815	0.000842475
44495	350.663	-55.2343	41.4799	88.4788	0.000842474
68480	347.069	-53.9744	40.5749	88.4789	0.00084245
45817	331.703	-55.1619	41.5397	86.1078	0.000842334
26044	347.574	-50.3361	45.7512	88.5232	0.000842195
26043	359.609	-50.4577	45.547	81.8183	0.000842183
34324	101.899	-50.5881	42.8256	30.2994	0.00084218
45730	368.628	-55.4958	41.8322	88.2765	0.000842085
32669	104.382	-51.5749	42.1833	27.5873	0.000842054
13603	100.26	-51.1769	43.7677	26.9775	0.000841967
60161	337.292	-49.247	41.0889	84.6744	0.0008419
13377	105.671	-50.704	43.4765	29.6107	0.000841779
13245	100.07	-50.7162	43.2113	26.9477	0.000841608
34752	104.765	-51.1883	42.2323	29.8319	0.000841505
28513	101.03	-53.0986	42.8403	27.0599	0.000841474
68769	335.001	-54.1495	40.6629	88.396	0.000841386
34841	102.289	-51.0916	42.2648	30.2648	0.000841217
26046	342.709	-50.1179	45.6857	88.6757	0.000841117
53386	357.978	-49.4887	45.1212	81.8798	0.000841069
53393	327.786	-49.0477	45.0635	87.1743	0.000841062
71048	334.758	-53.4506	40.3732	88.487	0.00084098
1599	332.662	-51.3297	45.84	85.289	0.000840816
11205	104.935	-50.7047	43.4937	29.8212	0.000840718
52718	358.807	-49.6416	45.2049	81.757	0.000840679
53165	328.479	-49.6696	45.474	87.9859	0.000840614
53251	369.737	-49.5488	45.1052	80.6738	0.000840462
11370	102.035	-51.2672	43.8203	27.1659	0.000840405
30176	102.761	-52.5527	42.2899	27.2682	0.000840388
52721	337.922	-49.702	45.3398	84.2597	0.000840367
11380	102.03	-51.282	43.9463	30.3238	0.000840215
114972	104.737	-51.9073	44.0435	29.8784	0.000840185
68805	345.123	-52.6138	40.3625	83.2285	0.000840129
7821	103.297	-53.2243	43.3392	30.1429	0.000839875
34318	101.899	-50.7705	42.7465	27.1338	0.000839824
72410	325.518	-52.044	40.1702	87.5967	0.000839814
73003	370.461	-51.6823	40.1448	88.4749	0.000839799
68483	325.148	-53.8933	40.5853	87.2572	0.000839683
13139	102.046	-50.6755	43.4886	30.3334	0.00083967
32368	105.938	-51.6019	42.1693	27.8395	0.000839512
28472	104.767	-53.2562	42.9492	29.8956	0.000839418
64304	345.951	-54.6512	40.9411	88.962	0.000839371
7817	106.58	-53.1901	43.3439	29.4597	0.000839171
42705	335.499	-48.313	42.2063	84.4013	0.000839087
10675	104.739	-52.3456	43.9942	29.9119	0.000839049
32557	101.896	-51.5683	42.201	27.1137	0.000838986
10941	100.289	-51.6935	43.931	26.9161	0.000838926
76998	364.101	-50.0555	40.4811	88.7221	0.000838926
11651	105.654	-51.3609	43.9519	29.7229	0.000838877
34860	107.558	-51.1494	42.2837	29.0353	0.000838842
42153	345.395	-47.9427	42.6666	89.0774	0.000838593
45115	344.212	-54.7739	41.025	89.0911	0.00083854
34373	107.709	-50.8863	42.5001	28.4786	0.000838253
45214	379.366	-54.6258	41.3638	79.6205	0.00083801
71150	422.928	-52.6786	40.2368	87.2554	0.000837993
207	321.968	-51.1441	45.8807	87.1872	0.00083783
73016	327.958	-51.5184	40.1402	88.9149	0.000837751
13211	104.761	-50.6011	43.2954	29.9462	0.000837719
61304	321.759	-49.0669	41.0705	87.9801	0.000837712
45527	335.196	-54.751	41.2427	84.1861	0.000837573
70746	321.75	-52.5064	40.2242	86.9452	0.000837418
34347	107.709	-50.8229	42.5317	29.084	0.000837377
28477	107.783	-53.1639	42.8465	28.4227	0.000837335
7210	103.287	-52.7409	43.7286	27.267	0.000837315
70571	321.273	-53.2122	40.3152	88.1749	0.000837273
32039	102.288	-52.1178	42.1757	27.1238	0.000837214
13067	104.378	-50.5987	43.3003	30.0332	0.000837094
64486	448.784	-54.5446	40.9638	86.8043	0.000837009
41321	323.228	-48.0477	42.787	86.2596	0.000836996
7187	107.759	-52.5217	43.8841	28.3672	0.000836984
13151	105.675	-50.704	43.2866	27.6785	0.000836905
53392	348.719	-49.4381	45.4076	89.2714	0.000836865
11438	106.565	-51.1123	43.8396	29.5683	0.000836845
70180	351.7	-53.1259	40.5039	82.1173	0.000836792
41320	325.542	-48.0639	42.8627	85.6616	0.000836783
25866	325.986	-50.674	45.861	89.1209	0.000836427
71056	324.659	-53.4201	40.344	89.0392	0.000836394
68424	320.07	-54.3687	40.7833	88.4038	0.000836393
10783	108.125	-51.6674	43.9883	28.7273	0.000836374
28542	107.782	-53.2232	42.9587	29.1355	0.000836333
11838	100.295	-50.9266	43.7677	30.6193	0.000836321
7144	108.139	-52.9518	43.6298	28.6711	0.000836239
40414	372.604	-48.5571	42.1266	80.0996	0.000836141
25674	340.206	-50.736	45.6736	83.3151	0.000836075
44258	690.375	-47.5654	42.8271	96.7943	0.000835995
7222	105.052	-52.7968	43.8106	29.9408	0.000835993
74470	359.415	-50.7228	40.2555	89.1555	0.00083594
64481	326.524	-54.5802	40.8783	89.2801	0.000835857
28359	100.074	-53.1151	42.5594	30.6551	0.000835727
71145	334.122	-52.8816	40.3809	84.0478	0.000835707
26009	340.636	-50.5256	45.6163	83.2083	0.000835619
60639	354.203	-48.7334	41.2921	89.315	0.000835615
26391	321.469	-50.4018	45.7892	89.0504	0.000835361
68750	350.192	-54.3815	40.7479	89.4311	0.000835329
44277	324.14	-55.1785	41.373	89.2939	0.00083523
75764	327.389	-50.268	40.5385	84.9753	0.000835221
70570	317.216	-53.1561	40.3249	87.4807	0.000835154
66502	317.318	-54.4679	40.8447	88.379	0.000835104
6524	107.696	-53.0607	43.5463	29.2736	0.00083505
22924	413.005	-55.3321	42.7729	76.331	0.000834871
80842	328.997	-49.4785	40.7263	89.5617	0.00083485
61568	458.863	-48.7199	41.4476	86.7494	0.00083477
81005	331.022	-49.2768	40.8472	89.6166	0.00083476
76177	337.605	-49.7385	40.8316	83.4591	0.000834683
73015	317.854	-51.5673	40.1407	88.7945	0.000834662
34575	104.434	-51.1185	42.2573	30.0892	0.000834592
7211	105.056	-52.7959	43.7004	27.4806	0.000834589
61562	368.833	-48.8634	41.1869	89.0347	0.000834491
12112	107.542	-50.991	43.6952	28.0807	0.000834438
13076	100.069	-50.5612	43.2764	30.6801	0.000834363
28608	107.56	-53.1188	42.7716	28.0815	0.000834338
11793	105.056	-50.8828	43.702	29.9901	0.000834223
34820	105.678	-51.4038	42.1472	29.8844	0.000833761
13281	107.705	-50.6573	43.1752	28.0805	0.000833398
68537	322.234	-53.5555	40.5174	85.4701	0.000833269
27644	359.649	-50.3274	45.4778	81.056	0.000833261
11325	107.763	-51.0942	43.7661	28.078	0.000832982
76280	335.327	-49.9063	40.7445	83.5156	0.000832885
29188	104.768	-52.8994	42.515	27.3799	0.000832861
63760	333.464	-48.1571	41.9956	89.9354	0.000832759
13354	100.072	-50.7088	43.0257	26.7652	0.000832731
68450	354.623	-54.1847	40.6321	89.6242	0.000832621
70581	323.069	-53.15	40.2434	89.7871	0.000832609
7398	105.661	-52.838	43.7833	29.9256	0.000832489
71024	346.379	-52.9801	40.2033	89.8377	0.000832414
45739	365.98	-55.4821	41.7366	89.314	0.000832413
75734	372.385	-51.2801	40.1572	89.1153	0.000832342
60640	312.176	-48.6979	41.4022	87.957	0.000832247
257	312.126	-51.2347	45.9174	87.9293	0.000832199
41324	316.263	-48.0201	42.9741	86.3867	0.000832079
45749	311.777	-55.387	41.6764	88.3012	0.000832049
44437	323.996	-55.2711	41.4352	89.9309	0.000831978
42117	392.067	-47.9554	42.7312	88.5124	0.000831776
61385	316.753	-48.9022	41.2994	86.1673	0.000831671
42709	314.801	-48.013	42.3621	89.4583	0.000831536
32562	108.15	-51.5111	42.1384	29.3065	0.000831475
11443	108.868	-51.2283	43.8637	28.733	0.00083143
11649	107.765	-51.0063	43.7025	27.9914	0.000831365
71046	310.656	-53.4872	40.3899	88.3508	0.000831342
13197	104.378	-50.7264	43.2964	27.2748	0.00083131
72446	320.774	-52.2852	40.1042	89.9386	0.000831303
28458	108.893	-53.0095	42.552	28.7548	0.000831253
66222	336.616	-54.0016	40.5241	90.1219	0.000831217
13123	107.774	-50.6743	43.4128	29.4592	0.000831171
76357	324.921	-49.7032	40.585	90.1027	0.000831063
42707	322.473	-48.091	42.1132	90.0438	0.000831051
11302	108.13	-51.1921	43.8708	29.3407	0.000831035
3241	379.488	-55.4625	43.4425	79.1696	0.000830924
43058	546.471	-48.1459	42.3753	86.4797	0.000830859
68797	311.264	-52.6058	40.2264	87.2536	0.000830625
11204	107.502	-50.7646	43.5576	29.5736	0.000830444
72408	319.359	-52.0808	40.2444	85.3809	0.000830286
68514	309.257	-53.8302	40.5022	88.7428	0.000830272
28354	107.411	-53.1686	42.724	29.6058	0.000830264
6642	107.697	-53.0237	43.5025	27.9164	0.00083026
64442	374.158	-54.7162	40.9754	89.232	0.000830258
53914	311.875	-49.3696	45.3784	89.4848	0.000830199
7876	105.675	-53.2307	43.3019	29.9887	0.000830191
73632	419.241	-52.1324	40.5734	75.4819	0.000830128
74634	313.949	-50.7907	40.337	86.3321	0.000829959
7109	108.589	-52.966	43.646	29.2161	0.00082989
73896	308.791	-51.3486	40.1581	88.8505	0.000829884
42944	308.913	-48.1796	42.0394	88.9681	0.000829811
12113	108.137	-50.9884	43.6908	28.0329	0.000829795
13084	108.889	-50.6407	43.1568	28.3847	0.000829769
7245	108.878	-52.9653	43.5993	28.3679	0.000829684
73591	334.858	-51.6668	40.0843	90.3282	0.000829638
74616	311.28	-50.9974	40.184	89.5814	0.000829628
32080	108.889	-52.3805	42.1872	28.3599	0.000829533
91738	705.395	-54.3988	39.9616	109.483	0.000829408
68793	307.332	-52.7955	40.221	88.2846	0.000829124
28315	107.56	-53.2307	42.8881	29.6127	0.000829101
30016	104.385	-52.8419	42.4716	27.2169	0.000829069
45630	307.964	-55.358	41.6748	87.7548	0.00082906
7939	107.78	-53.1721	43.1188	27.8719	0.000828768
30159	109.064	-52.5826	42.2598	28.3978	0.000828738
64303	359.814	-54.7067	40.9396	89.8651	0.000828501
59907	349.503	-48.7227	41.7581	81.615	0.000828426
10625	107.532	-52.4204	43.9654	29.659	0.000828096
62092	312.212	-48.3399	41.9874	86.2329	0.000828031
11295	109.397	-51.2389	43.871	28.8002	0.000827814
26623	422.938	-50.8921	45.4205	74.994	0.000827694
64445	368.631	-54.6768	40.9285	89.6411	0.000827632
68462	475.817	-54.2434	40.7768	86.8197	0.000827526
64446	309.022	-54.6652	40.9083	89.9094	0.000827471
53397	306.879	-49.4424	45.3297	87.3638	0.000827391
13371	108.15	-50.6648	43.1741	27.9107	0.000827289
66524	306.492	-54.3286	40.7091	89.6365	0.000827091
78356	373.183	-50.197	40.3971	89.5504	0.00082674
72445	347.748	-52.264	40.0878	90.39	0.000826722
19167	316.06	-48.0656	43.1988	85.2911	0.000826674
34317	104.767	-50.7099	42.8942	27.2084	0.000826546
10916	105.654	-51.9817	43.9587	27.3453	0.000826444
70582	310.62	-53.1362	40.2218	90.3156	0.000826363
13121	108.887	-50.6105	43.225	29.3197	0.0008263
20411	312.667	-48.1101	43.65	85.7866	0.000826267
76179	303.062	-49.6944	40.647	88.6457	0.000826165
76366	308.079	-49.7391	40.7027	86.6692	0.000826153
44504	402.187	-55.0833	41.3172	88.5712	0.000826013
11092	107.532	-51.7656	43.9649	27.6912	0.000825874
53398	305.957	-49.4794	45.4601	90.0008	0.000825672
42009	387.139	-47.974	42.5311	89.1279	0.00082557
34369	104.768	-50.741	42.555	30.2571	0.000825507
72447	305.237	-52.3588	40.2034	87.1194	0.000825256
54165	308.575	-49.3068	45.3818	90.415	0.000825088
72923	309.256	-51.7445	40.0757	90.4971	0.000824931
53389	353.151	-49.2848	45.3681	90.3974	0.000824909
53880	320.964	-49.4527	45.4835	90.9095	0.000824879
12976	106.788	-50.6604	43.4301	29.9341	0.000824746
53913	304.668	-49.353	45.3945	90.0886	0.000824698
61314	301.993	-49.019	41.0348	89.5202	0.000824686
72537	301.081	-52.2711	40.1289	89.1624	0.000824549
7126	104.747	-52.8495	43.7916	30.2827	0.000824523
7139	109.901	-52.9298	43.6564	28.7821	0.00082449
75798	307.395	-50.1699	40.5218	86.4223	0.00082446
30213	109.917	-52.8258	42.3858	28.7383	0.000824443
64447	303.168	-54.7016	40.931	89.9733	0.000824273
29964	104.767	-52.7513	42.4057	27.1482	0.000824202
66512	315.328	-54.4862	40.7489	90.8949	0.000824197
27674	355.92	-50.3148	45.4621	80.7463	0.000824161
73579	346.654	-51.7845	40.3701	81.5421	0.000824015
44436	307.561	-55.2919	41.4217	90.5527	0.000823988
47042	383.788	-54.7525	41.5446	78.4165	0.000823975
71205	308.268	-52.1855	40.2237	86.1409	0.000823919
20253	417.238	-47.9312	43.1232	88.2339	0.00082364
13268	108.889	-50.6598	43.155	27.9593	0.000823623
28346	102.525	-53.1176	42.9488	26.8454	0.00082358
34816	100.07	-51.4807	42.0917	30.865	0.000823538
28544	109.918	-53.1488	42.7456	28.9694	0.000823533
28345	106.586	-53.1455	42.9597	27.4186	0.000823446
7371	109.894	-52.6077	43.8492	28.4081	0.000823385
52677	474.87	-51.6661	41.0658	60.6574	0.000823273
53396	308.693	-49.1794	45.3202	90.7755	0.000823175
53385	359.657	-49.1962	45.3109	90.3266	0.000823168
66286	299.819	-54.0057	40.5453	89.6205	0.00082306
81044	314.49	-49.1072	40.8989	91.0465	0.000822936
13270	107.558	-50.5708	43.0154	29.8352	0.000822854
72529	322.092	-52.3692	40.3098	83.9443	0.000822789
52722	325.664	-49.9877	45.4418	83.5164	0.000822699
64444	301.973	-54.6817	40.9041	90.26	0.000822625
32465	109.914	-51.5857	42.1555	28.3343	0.000822591
11069	102.031	-51.838	43.9391	26.7668	0.000822509
70744	314.197	-52.5172	40.0869	91.0995	0.000822485
71049	298.366	-53.4777	40.352	89.3216	0.00082243
61313	393.877	-48.9734	41.0912	89.0957	0.000822423
53928	311.246	-49.4114	45.2253	85.3497	0.000822235
45045	334.646	-54.9743	41.0866	91.1409	0.000822011
66632	311.638	-53.9221	40.6758	85.2395	0.000821895
18685	391.305	-48.0677	43.9956	89.2267	0.000821885
7940	107.558	-53.157	43.0018	27.5542	0.000821863
61532	305.243	-48.6787	41.5206	86.2658	0.000821589
76792	302.001	-50.1434	40.3808	90.5294	0.000821546
12975	107.677	-50.5684	43.0801	29.8536	0.000821489
29977	103.303	-52.6284	42.3421	26.8884	0.000821347
61317	311.64	-48.935	41.0209	91.1972	0.000821219
44094	303.477	-48.0644	42.6396	86.5339	0.000821185
13375	110.417	-50.7163	43.4292	28.7846	0.00082104
28476	110.427	-53.1735	42.8442	28.6461	0.000821013
28202	110.427	-53.1827	42.8503	28.8014	0.000820937
75742	553.399	-51.0548	40.2675	86.8165	0.000820843
72554	296.946	-52.4682	40.1762	88.2579	0.000820773
10948	104.359	-51.6021	43.9191	27.0037	0.000820584
76180	296.256	-49.7113	40.6425	88.5415	0.000820582
34430	101.899	-50.5603	42.8514	30.725	0.000820446
29966	106.586	-52.707	42.3689	27.3279	0.000820374
54142	308.069	-49.1876	45.3438	91.1938	0.000820287
28558	110.427	-53.1746	42.8081	28.9451	0.000820283
45733	299.979	-55.4306	41.8215	87.1005	0.000820249
76999	295.522	-50.0211	40.4712	89.3583	0.000820197
64451	339.333	-54.6622	40.8479	91.2196	0.000820055
34358	103.304	-50.7207	42.9152	26.8589	0.000820011
42010	370.514	-47.9041	42.6186	90.167	0.000819979
7948	107.697	-53.1274	43.4993	29.8975	0.000819936
52727	301.886	-49.7508	45.4558	86.562	0.000819719
7618	104.259	-53.1334	43.078	26.9682	0.000819632
11173	109.486	-52.4307	43.9008	27.9464	0.000819588
10751	102.266	-51.7749	43.9338	26.7316	0.000819582
45819	304.404	-55.1391	41.517	86.0593	0.000819581
44939	301.867	-54.926	41.0576	90.9168	0.00081958
13516	105.647	-51.2482	43.9308	30.2622	0.000819577
19950	299.452	-48.0002	43.3681	87.0194	0.000819385
26047	299.811	-50.1374	45.6264	86.8843	0.000819149
13374	110.421	-50.6369	43.2822	29.0861	0.000819139
7906	110.712	-53.2024	43.1962	28.7695	0.000819099
11910	107.693	-50.8323	43.6525	29.9243	0.000819077
44250	370.876	-48.3925	42.661	79.2147	0.000819021
43454	298.976	-48.0902	42.4622	87.0422	0.000819002
41319	325.837	-48.1735	42.8998	83.1394	0.000818963
61527	317.352	-48.5006	41.8954	84.0998	0.000818956
34303	107.709	-50.9412	42.5013	27.4822	0.000818782
20293	310.929	-47.784	43.1545	91.4936	0.000818768
42710	300.671	-48.0571	42.0937	90.9632	0.00081875
29968	110.716	-52.7956	42.3584	28.8749	0.000818737
61584	342.957	-48.2765	41.7045	91.2384	0.000818719
61288	303.204	-48.9178	41.288	86.115	0.000818648
28317	110.426	-53.2172	42.9242	29.1388	0.000818519
11638	107.686	-51.2851	43.8398	27.4687	0.0008185
6787	102.044	-53.1306	43.5552	30.7441	0.000818466
53882	373.713	-49.4537	45.4528	90.1544	0.000818401
2208	399.568	-55.2324	43.8449	76.7815	0.000818399
73605	304.007	-51.5304	40.2385	85.9207	0.000818323
41322	318.442	-48.1595	42.759	83.8974	0.00081828
29963	103.304	-52.7749	42.4377	26.818	0.000818143
797	473.21	-51.6894	45.1686	64.1748	0.000818112
74644	296.768	-50.6316	40.2257	90.6594	0.000818015
71025	294.163	-52.9825	40.1944	90.1137	0.000818005
28352	110.427	-53.1986	42.8449	29.1835	0.000817961
41325	299.645	-48.0217	42.8445	86.6475	0.000817832
7915	110.712	-53.1837	43.1978	28.3676	0.000817684
121330	466.253	-49.3823	44.3577	68.0795	0.000817684
13215	107.556	-50.5691	43.1679	29.994	0.000817581
42130	292.436	-47.9209	42.832	88.9141	0.000817505
42704	335.773	-48.0506	42.0522	91.5394	0.000817363
10629	110.399	-52.3154	43.9405	28.1601	0.000817353
75732	322.872	-50.5478	40.2099	91.7377	0.000817349
34797	110.714	-51.317	42.2345	28.3145	0.000817171
45764	291.943	-55.3398	41.535	89.5805	0.00081707
42712	291.738	-48.0519	42.2842	89.2602	0.000817011
64595	292.328	-54.6406	40.8917	89.9007	0.000817005
43618	291.668	-47.9783	42.4937	89.2694	0.000816948
71195	431.766	-52.6282	40.6893	73.5868	0.000816943
34754	110.425	-51.1662	42.3113	28.135	0.000816824
72924	295.688	-51.7206	40.0669	90.7884	0.000816799
20291	325.343	-47.7719	43.181	91.77	0.000816789
28400	110.715	-53.1885	42.9929	28.2715	0.000816708
25602	432.908	-50.9673	45.8857	88.146	0.000816642
70805	297.266	-52.9903	40.1643	91.041	0.000816542
6619	110.415	-53.0926	43.5055	29.2972	0.000816384
7454	110.985	-52.7973	43.7677	28.9752	0.000816325
28506	111.005	-53.1899	42.9556	28.4109	0.000816117
32066	107.557	-52.2864	42.1973	27.3692	0.000816064
53252	344.625	-49.5243	45.1118	81.1681	0.00081597
66122	303.298	-54.4	40.9179	85.6801	0.000815967
119692	309.874	-49.0257	44.9252	84.7147	0.000815935
1	308.773	-51.2261	45.813	84.8461	0.000815784
70638	292.417	-53.208	40.3213	87.9691	0.000815699
11557	111.266	-51.4876	43.9516	28.6802	0.000815466
11448	111.198	-51.2446	43.8615	28.4903	0.000815359
72653	330.943	-52.2831	40.0418	91.8192	0.000815293
34883	111.291	-51.3479	42.2043	28.8162	0.000815111
13240	111.292	-50.6147	43.0615	28.8252	0.000815077
32632	105.07	-51.8891	42.1687	26.9658	0.000815052
45528	315.225	-54.7146	41.2241	83.9474	0.000815042
68421	293.799	-54.4369	40.8682	87.3787	0.000815037
67958	292.991	-53.9132	40.4591	90.8106	0.000814931
66506	289.453	-54.4603	40.8072	89.1467	0.000814855
41303	436.866	-48.9537	42.0462	72.9178	0.000814808
7287	110.407	-52.8522	43.7488	29.3909	0.000814807
76303	634.788	-49.8782	40.5407	89.1274	0.000814774
45899	297.832	-55.3709	41.7841	86.4184	0.000814614
71101	293.666	-52.9754	40.1625	91.0035	0.000814547
11379	101.003	-51.327	43.9842	30.9195	0.000814523
45163	314.365	-54.9773	41.4643	83.9664	0.000814216
45757	396.31	-55.3899	41.5999	89.5213	0.000814203
71196	453.816	-53.4962	40.4146	87.7464	0.000814041
34169	107.708	-50.6981	42.9189	27.3346	0.000814018
44191	319.743	-47.9153	42.2986	92.08	0.000813913
68788	288.903	-52.9092	40.2266	88.7368	0.000813868
64369	325.314	-54.9071	40.9889	92.0345	0.000813862
42711	298.449	-48.2034	42.2657	86.1741	0.000813813
7401	107.771	-52.9615	43.5417	27.3339	0.000813626
13239	111.291	-50.64	43.1317	28.335	0.000813603
10919	109.231	-51.8222	43.9666	27.6219	0.000813599
26049	293.086	-50.1656	45.6469	87.1725	0.000813343
70860	324.1	-52.9143	40.113	92.1049	0.000813231
26048	296.948	-50.1804	45.6218	86.3501	0.000813211
73898	289.392	-51.3655	40.1782	88.1925	0.000813174
66529	296.897	-54.2798	40.6033	91.583	0.000813171
7108	109.43	-52.9771	43.664	29.7418	0.000813139
27172	362.565	-50.1427	45.354	79.5565	0.000813072
25829	317.015	-50.86	45.7087	83.5524	0.000813032
17756	409.933	-48.5225	43.3805	75.6014	0.000812991
26401	307.49	-50.4361	45.9063	92.088	0.00081292
7387	111.199	-52.6288	43.8314	28.2101	0.000812841
34305	105.073	-50.8986	42.5772	26.9135	0.00081281
34394	106.36	-50.7003	42.9684	27.0855	0.000812711
61289	298.661	-48.9387	41.2771	85.9598	0.000812641
53249	337.389	-49.5296	45.1322	81.5639	0.000812607
7797	105.678	-53.286	43.1329	30.4139	0.000812557
81056	299.338	-49.0474	40.9054	91.848	0.000812422
121721	422.931	-50.6592	40.7917	74.3225	0.0008124
22778	340.996	-55.3975	42.2654	81.2425	0.000812357
66527	291.24	-54.2698	40.6162	91.1316	0.000812324
12996	588.536	-50.9341	43.0074	21.8141	0.000812244
7115	101.435	-52.6257	43.7639	26.4991	0.000812234
44097	289.3	-48.0179	42.5866	87.841	0.000811941
64487	436.852	-54.6342	40.9605	88.267	0.000811844
75765	314.304	-50.284	40.5778	83.7415	0.000811797
45077	316.385	-54.855	41.3695	83.5086	0.000811776
47038	367.337	-55.2799	41.3898	90.8775	0.000811753
76259	299.828	-49.9493	40.6425	85.6387	0.000811703
34388	111.654	-50.7723	42.6415	28.3836	0.000811643
72403	308.773	-52.1424	40.2798	84.3814	0.000811622
28347	111.005	-53.2249	42.9154	29.347	0.000811568
42012	319.419	-47.8172	42.577	92.2974	0.000811531
66164	294.256	-54.4068	40.6715	91.6253	0.000811492
13273	107.773	-50.6638	43.4522	30.1213	0.000811436
7937	109.252	-53.0959	43.3509	27.5434	0.000811297
78352	368.689	-49.9926	40.8801	78.9805	0.000811208
186	287.968	-51.2809	45.9265	88.0392	0.00081115
45780	295.2	-55.2584	41.6404	86.3329	0.00081109
34392	103.923	-50.7182	42.557	30.6653	0.000811071
68357	314.846	-53.8325	40.3683	92.3525	0.000811055
13119	111.217	-50.6616	43.1996	28.0848	0.000810975
25867	285.353	-50.6821	45.8793	89.5977	0.000810938
26486	457.653	-50.1843	45.6763	87.7957	0.000810915
54126	354.107	-49.6341	45.1308	80.1018	0.000810902
44509	303.452	-55.0481	41.4799	84.9964	0.000810839
45738	285.862	-55.4592	41.7393	88.8188	0.000810821
45632	294.153	-55.3155	41.7056	86.4574	0.00081065
13484	101.954	-50.7562	43.6295	30.8879	0.000810634
52720	342.69	-49.8216	45.2667	80.9782	0.000810327
7718	110.416	-53.0389	43.4718	27.7831	0.000810283
33223	109.332	-51.0063	42.3347	29.86	0.000810267
11118	111.264	-51.5369	43.9853	29.322	0.000810248
70713	349.756	-52.8397	40.1138	91.6795	0.000810157
70827	311.257	-52.84	40.0887	92.425	0.000810113
46562	463.291	-54.5715	41.9402	68.3413	0.000810083
72448	288.645	-52.3752	40.1912	87.532	0.000809957
45925	300.2	-55.1715	41.5978	85.3344	0.000809767
7822	102.049	-53.2515	43.3595	30.8934	0.000809725
45112	541.685	-54.7427	41.0959	87.0787	0.000809657
25850	287.75	-50.8633	45.9708	91.1881	0.00080952
81058	319.613	-49.0324	40.8878	92.4707	0.000809514
53400	290.277	-49.1334	45.3253	91.5489	0.000809512
34933	110.133	-51.493	42.2	27.6703	0.000809328
49081	471.979	-53.9188	41.6758	61.3842	0.000809094
61320	335.055	-48.8734	41.0208	92.2247	0.000809078
11488	111.269	-51.2114	43.8817	29.3908	0.000808999
70598	288.324	-53.3667	40.244	91.4169	0.000808861
28281	110.426	-53.1429	42.8838	27.723	0.000808814
66541	285.837	-54.0849	40.6444	88.0439	0.000808743
42891	300.237	-48.32	42.1144	85.2015	0.000808703
76931	285.111	-50.4689	40.354	88.2721	0.000808662
32629	105.678	-51.9344	42.171	26.8927	0.000808616
45124	309.06	-54.6355	41.1568	84.0355	0.000808476
34304	110.717	-50.7899	42.5383	29.5916	0.000808432
44938	342.26	-54.6306	41.3042	80.8985	0.000808394
27171	368.329	-50.0301	45.2803	78.8681	0.000808392
45634	287.296	-55.3403	41.6681	87.5087	0.000808272
34571	110.189	-51.1421	42.259	29.7383	0.000808158
218	307.069	-51.5041	45.8212	84.2424	0.000808151
61585	283.075	-48.4791	41.5079	90.269	0.000808135
45633	288.29	-55.2563	41.5819	87.2178	0.000808037
73892	597.694	-51.2767	40.1995	87.8599	0.000807977
73523	301.899	-51.8899	40.2582	84.8821	0.00080793
28541	111.221	-53.227	42.9009	29.4635	0.000807893
59444	319.883	-48.8082	41.5796	82.8275	0.000807885
45748	283.07	-55.4161	41.6796	88.8265	0.000807745
66117	305.778	-54.4041	40.979	84.3308	0.000807441
70225	327.972	-53.3345	40.1962	92.5194	0.000807391
78357	371.823	-49.8231	40.9853	78.5463	0.000807352
7484	112.136	-52.8811	43.7137	29.108	0.000807348
7614	109.932	-53.159	43.0939	27.5466	0.000807264
61732	284.958	-48.3032	41.6682	91.2272	0.000807114
44357	289.761	-55.4049	41.4697	91.8885	0.000807107
28545	104.768	-53.2126	42.7132	30.6405	0.000807074
73509	331.341	-52.0977	40.3658	81.7212	0.000807039
28510	111.006	-53.1409	42.6765	29.5718	0.000806955
34949	112.151	-51.4564	42.1903	28.2339	0.000806938
68422	284.938	-54.3623	40.8043	87.8116	0.000806785
53384	375.845	-49.3639	45.4325	90.8412	0.000806756
11449	111.198	-51.295	43.8583	27.8458	0.000806755
61305	285.973	-49.1024	41.065	87.5184	0.000806731
61407	304.152	-48.8429	41.0238	92.6718	0.000806536
45037	283.869	-54.9413	41.2121	88.0664	0.000806505
11634	104.126	-51.3395	43.9813	30.7281	0.000806383
34219	103.846	-50.7654	42.8096	26.6246	0.000806223
63837	375.989	-48.321	41.667	90.8923	0.000805839
26495	289.659	-50.0346	45.782	92.0767	0.00080577
70593	281.934	-53.3938	40.2707	90.8817	0.000805659
11835	103.826	-50.9316	43.7787	30.7781	0.000805469
120959	443.282	-49.4753	44.6384	71.7088	0.00080537
66143	314.353	-54.0943	40.8433	83.182	0.000805303
59672	319.912	-48.5627	41.9116	82.625	0.000805193
70183	311.95	-53.0278	40.4341	83.424	0.00080519
70243	280.812	-53.095	40.2007	90.6471	0.000805176
81599	331.31	-48.91	40.9732	92.6108	0.000805173
66146	294.352	-54.1104	40.7521	85.657	0.000805168
68496	285.544	-53.8292	40.5565	87.2894	0.000805056
73004	281.254	-51.7103	40.14	88.5867	0.000805046
64475	347.881	-54.5361	40.7279	92.1118	0.000804939
71091	284.834	-53.3687	40.2347	91.6966	0.000804751
34963	110.715	-51.1135	42.2744	29.7372	0.000804664
11513	112.772	-51.1737	43.8244	28.4048	0.000804448
7107	111.073	-52.9497	43.5771	27.7033	0.000804335
11431	104.751	-51.085	43.6983	26.6845	0.000804325
53401	285.613	-49.1704	45.1486	87.1071	0.00080414
11502	102.034	-51.4427	43.858	26.3954	0.000803909
7908	104.763	-53.2809	43.2426	30.7019	0.000803828
20397	297.377	-48.1423	43.6435	85.0559	0.000803816
42715	280.381	-48.0722	42.3194	88.5238	0.000803803
73444	289.686	-51.6496	40.0183	92.3507	0.000803767
45161	292.538	-54.5554	41.018	85.7618	0.000803704
6639	112.14	-53.0443	43.5717	29.3589	0.000803696
70572	280.119	-53.2095	40.3014	88.5493	0.000803555
13217	102.053	-50.5182	43.1147	30.9949	0.000803495
52728	301.61	-49.7822	45.387	84.4587	0.000803434
54141	365.983	-49.1719	45.3467	91.4808	0.000803416
67824	279.136	-53.974	40.4901	90.6874	0.000803378
114819	107.677	-51.9885	44.0572	30.3336	0.000803291
45769	281.984	-55.4743	41.5773	91.518	0.000803284
74469	379.302	-50.8078	40.176	90.9064	0.000803221
45887	301.974	-55.0442	41.5105	84.3918	0.000803209
20294	369.342	-47.7904	43.1516	91.3523	0.000803134
60718	278.675	-48.6081	41.3468	90.5956	0.00080308
28628	107.708	-53.2669	42.9018	30.3339	0.000803074
47202	361.833	-54.1231	41.0276	79.1023	0.000803002
80843	277.914	-49.3024	40.8235	89.7828	0.000802901
30039	111.222	-52.8599	42.4636	27.6799	0.000802849
10781	112.126	-51.6575	43.9605	27.9459	0.00080284
11486	105.657	-51.1308	43.8917	30.6141	0.000802832
76794	279.833	-50.2628	40.4151	88.4185	0.00080279
54134	284.118	-49.709	45.4613	87.1955	0.000802739
29803	112.875	-52.7848	42.3422	29.0771	0.000802693
60746	349.416	-48.8001	41.0823	92.2092	0.000802634
61400	277.901	-48.8885	41.0997	90.3509	0.000802617
78708	382.37	-54.4654	44.8376	77.4988	0.000802608
34360	105.682	-50.5957	42.7667	30.6158	0.000802591
45116	278.982	-54.7651	41.0377	88.6759	0.000802509
13271	112.721	-50.6465	43.1214	28.1714	0.000802487
61333	277.497	-48.8581	41.1464	89.9311	0.000802427
28478	113.221	-53.1576	42.791	28.7256	0.000802393
45131	326.41	-54.6159	41.2458	81.8491	0.000802388
32529	110.423	-51.7237	42.1628	27.4775	0.000802328
32714	105.07	-51.9327	42.1781	26.6769	0.000802302
34328	105.68	-50.714	42.9799	26.7466	0.000802232
44082	299.318	-48.1547	42.6251	84.6267	0.000802169
34370	103.305	-50.7995	42.751	26.4829	0.000802061
68423	281.673	-54.3476	40.8017	87.6651	0.00080206
52719	350.817	-49.5331	45.0612	79.8877	0.000802056
60729	278.233	-48.8025	41.2522	88.8333	0.000801989
10812	113.192	-52.3707	43.9525	28.9015	0.000801969
112708	476.608	-52.446	44.7481	52.5278	0.000801937
53979	282.964	-49.1215	45.1229	87.2887	0.00080177
43558	334.177	-47.9896	42.0558	92.7843	0.000801667
53798	278.032	-49.3833	45.4468	90.925	0.000801655
114635	110.396	-51.5549	44.0092	29.9083	0.000801636
66503	280.927	-54.4226	40.8423	87.7754	0.000801622
81600	284.202	-48.9535	40.9617	92.1417	0.000801601
11427	113.341	-51.0749	43.7826	28.7324	0.000801584
68486	287.093	-53.8692	40.6071	86.4074	0.000801554
44279	314.412	-55.1069	41.0995	93.1571	0.000801533
76178	308.907	-49.9511	40.7265	83.4342	0.000801313
32561	113.288	-51.5068	42.1697	28.4351	0.000801245
7798	111.65	-53.2493	43.1449	29.6298	0.000801221
45926	289.776	-55.2161	41.6179	85.8693	0.000800977
34265	111.222	-50.8228	42.6261	27.6045	0.000800952
7881	113.352	-53.1135	43.4423	28.8947	0.000800932
121365	397.244	-51.0027	40.6382	76.2034	0.000800858
45043	276.572	-54.9129	41.126	89.2977	0.000800856
50452	470.85	-52.9269	41.3158	57.4903	0.000800731
74060	276.761	-51.1804	40.1712	89.0911	0.000800724
26494	280.498	-50.0459	45.7748	91.774	0.000800722
68549	279.476	-53.5116	40.4109	87.9906	0.000800706
29965	109.259	-52.7573	42.4072	27.2074	0.000800613
42714	282.292	-48.2173	42.1265	87.2367	0.000800598
30023	113.361	-52.7142	42.3287	28.3765	0.000800369
66167	284.124	-54.409	40.6434	92.3361	0.000800221
41928	310.299	-48.2089	42.6704	83.2023	0.000800195
53395	312.291	-49.0396	45.3422	93.2807	0.000800083
59950	328.104	-49.1724	41.2957	81.5619	0.000800047
43455	283.227	-48.0997	42.4493	86.9269	0.00079996
25605	275.608	-50.6162	45.8981	90.5732	0.000799742
121052	383.219	-49.2243	44.7132	77.3041	0.000799724
44278	319.068	-55.3427	41.3211	93.2478	0.000799713
28505	111.293	-53.2408	42.899	29.7758	0.000799692
34234	111.51	-50.7492	42.7426	27.6207	0.000799602
61534	275.473	-48.5648	41.4637	89.3752	0.000799594
7355	107.696	-52.9196	43.5645	26.9423	0.00079957
11912	105.053	-50.9241	43.7718	30.7475	0.000799522
81046	275.27	-49.0888	40.9317	90.6149	0.00079929
11140	105.647	-51.9732	43.9369	26.6755	0.000799215
45126	300.147	-54.6296	41.1429	84.2324	0.000799055
45146	394.611	-54.553	41.466	76.3481	0.000799036
119373	469.965	-49.6794	44.2354	60.671	0.000798972
12969	113.607	-50.6613	43.2581	28.4039	0.000798946
927	469.699	-51.1385	45.0345	62.2684	0.000798912
7315	110.404	-52.5613	43.8293	27.3587	0.000798876
46385	377.05	-54.9659	41.8282	77.7469	0.00079879
70872	277.44	-52.7725	40.1057	91.5839	0.000798755
20290	276.963	-47.7852	43.197	91.4854	0.000798688
13220	113.784	-50.6192	43.043	28.7317	0.000798621
32666	107.557	-51.5903	42.2037	26.8984	0.000798559
12176	113.204	-50.9507	43.6638	28.1071	0.000798515
28279	113.785	-53.1765	42.8683	28.5494	0.000798471
75766	301.759	-50.2435	40.5835	83.9908	0.000798463
52726	306.974	-49.8604	45.3819	83.4085	0.000798377
34719	111.29	-51.4237	42.1434	29.8252	0.00079826
76341	275.573	-49.5154	40.6385	91.201	0.00079825
72925	273.996	-51.7195	40.0891	90.1175	0.000798223
42708	318.823	-48.412	42.2122	82.2413	0.000798097
34424	102.526	-50.9091	42.6009	26.3284	0.000798037
11356	111.272	-51.1959	43.7995	27.507	0.000798036
68008	300.508	-53.7703	40.3064	93.3805	0.000797994
13414	100.702	-50.5104	42.9964	31.2059	0.000797891
34414	100.702	-50.5104	42.9964	31.2059	0.000797891
43664	285.321	-48.0042	42.0298	92.7556	0.000797826
21597	372.893	-55.2488	42.2719	78.018	0.000797695
30067	102.056	-52.7732	42.462	26.2769	0.000797596
29941	111.293	-52.8791	42.3735	29.8476	0.000797561
50516	469.715	-52.7942	41.1788	60.2944	0.000797498
66288	382.125	-54.0934	40.5281	91.1214	0.00079739
7106	112.117	-52.979	43.6577	29.6574	0.000797379
13213	105.069	-50.5377	43.1971	30.7854	0.000797327
68015	276.45	-53.7315	40.3542	91.6846	0.000797327
70730	307.599	-52.6854	40.028	93.5002	0.000797321
27657	351.282	-50.4952	45.4792	79.6168	0.000797304
28206	113.221	-53.14	42.8299	28.0285	0.000797243
29859	104.767	-52.8859	42.3331	30.8204	0.000797239
34371	108.893	-50.8349	42.6478	27.0552	0.000797233
34867	107.708	-51.1965	42.346	26.885	0.000797182
28630	113.784	-53.2223	42.995	29.0123	0.000797174
70711	296.917	-52.7954	40.049	93.3762	0.000797167
11322	104.745	-51.3811	43.8421	26.5274	0.000796965
29199	108.893	-52.9962	42.6471	27.0469	0.000796923
32573	103.302	-51.8634	42.1887	26.3789	0.000796851
13113	110.423	-50.6866	43.1265	27.2964	0.000796789
34840	113.291	-51.1211	42.3415	28.0261	0.000796759
34225	113.786	-50.8047	42.6045	28.2746	0.000796708
73303	302.392	-51.6021	40.3047	83.7711	0.000796681
7124	107.763	-52.8875	43.7736	30.468	0.000796611
75730	329.218	-51.1055	40.042	93.2628	0.000796601
26392	424.868	-50.4131	45.8039	89.3744	0.000796587
13149	104.761	-50.7707	43.3185	26.5193	0.000796495
32713	103.302	-51.9078	42.1882	26.3713	0.000796468
12971	111.028	-50.654	43.4186	29.9391	0.000796421
44128	280.196	-47.7904	42.6624	92.4527	0.000796369
81028	328.606	-49.1477	40.7712	93.2969	0.000796324
111017	877.629	-48.4385	38.8698	149.831	0.000796267
7875	104.761	-53.2699	43.3032	30.8386	0.000796236
76793	299.096	-50.121	40.2802	93.506	0.00079622
7280	103.284	-52.5306	43.8043	26.3612	0.00079604
19770	289.588	-47.7062	43.1682	93.2179	0.000796021
64471	282.691	-54.513	40.6863	92.7622	0.000795975
77631	276.267	-49.8227	40.4583	91.9299	0.000795971
64455	286.875	-54.7703	40.8395	93.0768	0.000795948
53403	273.625	-49.3897	45.3598	88.78	0.000795825
7103	114.086	-52.9546	43.6121	28.4017	0.000795774
64526	284.319	-54.7054	40.8013	92.933	0.00079567
2846	365.997	-55.4557	43.0086	78.4476	0.000795659
44358	280.521	-55.4449	41.4732	92.5978	0.000795597
13120	113.78	-50.6704	43.2521	28.169	0.000795592
22769	361.556	-55.4658	42.9452	78.7729	0.000795546
28351	113.785	-53.1539	42.8528	28.1617	0.000795466
59480	311.465	-48.7639	41.6353	82.7469	0.000795465
28543	110.716	-53.1367	42.9391	27.3054	0.000795354
54140	273.475	-49.1711	45.3422	91.3912	0.000795331
74030	285.654	-51.26	40.2686	85.8599	0.000795298
4	273.01	-51.1313	45.9357	88.8755	0.000795268
239	279.094	-51.3177	45.8982	87.0723	0.000795248
32153	113.782	-52.3509	42.1499	29.19	0.000795226
61582	386.529	-48.1705	41.8798	91.0475	0.000795134
53248	328.228	-49.5505	45.1318	81.2657	0.000795096
11501	104.749	-51.1672	43.7417	26.4879	0.000795046
7720	109.908	-53.0265	43.4426	27.1526	0.000794961
53399	299.823	-49.2597	45.0626	83.9072	0.000794791
32095	102.054	-52.3676	42.2594	26.2208	0.000794633
28378	109.26	-53.0811	42.5404	30.2962	0.000794606
11863	103.29	-50.7449	43.625	31.0191	0.000794512
73516	299.827	-52.032	40.2926	83.8768	0.000794423
58165	361.568	-49.5215	41.1637	78.7201	0.000794401
60728	274.147	-48.8221	41.2674	88.1967	0.000794391
66310	277.237	-54.4989	40.9096	87.3419	0.000794314
6282	568.122	-53.2812	43.944	40.2832	0.000794066
32599	113.852	-51.7134	42.1442	28.0683	0.000793786
26050	270.505	-50.2772	45.7928	90.1761	0.000793782
67827	271.893	-53.9854	40.4704	91.3355	0.00079371
114663	113.894	-51.9504	44.0225	29.2497	0.000793622
13063	113.36	-50.5864	43.0833	29.4564	0.000793604
62071	297.194	-48.5004	41.8951	84.1079	0.000793534
13283	113.356	-50.6928	43.2793	27.8649	0.000793533
7899	113.775	-53.1287	43.4511	29.3079	0.000793517
53402	275.684	-49.396	45.3121	87.5742	0.00079346
13112	111.289	-50.6968	43.2076	27.3519	0.000793411
28469	107.783	-53.2605	42.8436	30.533	0.000793368
83599	272.119	-49.133	40.989	88.6612	0.000793351
45781	279.65	-55.2718	41.635	86.6789	0.000793333
66795	289.416	-53.7135	40.592	85.0717	0.000793201
64419	300.656	-54.5295	40.6535	93.7791	0.000793157
19169	285.01	-48.0561	43.3376	85.717	0.000793131
7893	111.287	-53.1002	43.3182	27.3383	0.000793009
64456	304.305	-54.7501	40.7923	93.8205	0.000793007
11834	110.696	-50.9668	43.7724	30.1005	0.000792964
13079	103.303	-50.5173	43.002	31.0435	0.000792918
11455	105.659	-51.3633	43.8361	26.5395	0.000792875
32467	105.071	-51.603	42.2156	26.4764	0.000792873
52725	308.503	-49.9481	45.3993	82.8536	0.000792852
26485	449.003	-50.1797	45.7104	88.7696	0.000792697
11999	102.633	-50.9266	43.7908	31.1131	0.000792545
81045	269.511	-49.1188	40.9386	89.989	0.000792407
34230	106.361	-50.7491	42.8556	26.6067	0.000792359
34948	114.694	-51.384	42.2032	28.5018	0.000792271
6621	113.206	-53.0283	43.6026	29.568	0.000792222
32658	114.484	-51.6484	42.1463	28.2785	0.000792182
43608	271.163	-47.9791	42.2032	91.5466	0.00079216
69538	359.247	-52.7578	40.536	78.7877	0.000792105
12966	114.091	-50.6903	43.4264	29.2833	0.000791771
11920	105.669	-50.683	43.5356	30.8183	0.000791759
44360	276	-55.4192	41.4427	92.6061	0.000791676
7746	113.352	-53.1359	43.4592	29.5524	0.000791596
30029	107.708	-52.5852	42.3254	26.7507	0.000791588
66523	268.851	-54.3706	40.7036	90.3479	0.000791561
42666	383.828	-47.8374	42.6727	91.3701	0.00079154
114974	114.665	-51.8652	44.0137	28.9939	0.000791384
70583	268.767	-53.1761	40.2239	90.5362	0.000791349
71082	272.412	-53.4651	40.393	88.0641	0.000791304
53868	301.655	-49.4787	45.1827	83.4356	0.000791298
32623	101.265	-51.8902	42.1976	26.091	0.000791277
30082	112.154	-52.7808	42.4125	27.4544	0.000791239
20292	271.772	-47.7643	43.1844	91.9398	0.000791236
19996	269.108	-47.8129	43.2898	90.979	0.000791205
70189	273.616	-53.0219	40.2855	87.6996	0.000791175
28589	111.654	-53.1767	42.7059	29.9717	0.000791166
238	275.521	-51.3371	45.9055	87.2298	0.00079115
44940	283.808	-54.9116	41.3077	85.6886	0.000791145
34348	114.488	-50.8038	42.5498	29.143	0.000791049
6836	105.058	-53.0647	43.6419	30.8972	0.000791032
11389	105.05	-51.4227	43.853	26.4341	0.000790936
45774	269.815	-55.2909	41.5193	88.8976	0.000790839
19771	270.883	-47.9323	43.3432	88.4524	0.000790796
68485	279.922	-53.9046	40.6271	86.2975	0.000790781
45019	298.684	-54.9231	41.4236	83.7168	0.00079077
52723	325.406	-49.7909	45.2622	81.2426	0.000790569
64460	285.185	-54.6996	40.771	93.5339	0.000790505
28611	107.559	-53.1171	42.9881	26.7055	0.000790447
64900	269.51	-54.6375	40.9356	88.8718	0.000790316
29934	113.786	-52.9701	42.4693	29.4772	0.000790298
70727	271.989	-52.6822	40.0711	92.2021	0.00079016
32238	114.624	-52.4471	42.1795	29.1484	0.000790061
34853	113.289	-51.212	42.2288	29.6371	0.000790001
74027	269.647	-51.2979	40.1688	88.7021	0.000789941
45411	282.748	-54.6176	41.0645	85.7242	0.000789929
25923	340.91	-50.7639	45.5658	80.0279	0.000789928
78267	302.112	-49.498	40.5329	94.0476	0.000789812
34794	101.895	-51.412	42.0973	31.2222	0.000789784
28595	103.846	-53.0692	42.8586	26.2891	0.000789655
71043	271.991	-53.3979	40.3796	87.8459	0.000789579
29933	113.786	-52.9584	42.4558	29.5244	0.000789291
26516	270.888	-50.2328	45.8501	92.1458	0.000789256
11426	110.405	-51.0105	43.8084	30.2474	0.000789155
70716	268.744	-52.7926	40.1088	91.5893	0.000789126
34166	109.916	-50.5509	42.9901	30.3251	0.000789099
61283	290.751	-48.9147	41.3754	84.5067	0.000788981
20400	407.624	-47.832	43.1475	90.4298	0.000788965
83598	455.352	-49.1384	40.9811	88.7479	0.000788937
78355	377.066	-49.9327	40.976	77.3226	0.000788908
70230	280.316	-53.2667	40.1479	93.3815	0.0007889
32603	102.054	-51.6112	42.2263	26.113	0.000788872
30017	101.03	-52.7625	42.4657	26.0273	0.000788834
34390	115.255	-50.84	42.5422	28.5898	0.000788782
20296	318.529	-47.6711	43.208	94.0127	0.000788753
61579	676.13	-48.0436	41.7509	95.3011	0.000788651
71209	275.492	-52.1745	40.1992	86.8671	0.000788627
66180	299.834	-54.3391	40.5326	94.1225	0.000788559
34346	113.363	-50.9114	42.5221	27.6312	0.000788457
26435	307.739	-50.2962	45.941	94.1527	0.00078843
53406	267.122	-49.0483	45.1737	89.486	0.000788414
13103	102.519	-50.7998	43.3432	26.1397	0.000788159
45062	271.311	-54.8158	41.1207	87.7708	0.000788152
45031	289.941	-54.8825	41.3415	84.5285	0.000788045
81063	268.878	-49.0721	40.8827	91.9567	0.000787851
29975	101.897	-52.7498	42.2294	31.2512	0.000787828
73899	267.056	-51.0844	40.1823	89.1921	0.000787641
18688	273.624	-48.025	43.5457	87.1023	0.00078748
73894	359.797	-51.4342	40.4923	78.5423	0.000787446
66179	284.108	-54.35	40.5524	93.7748	0.000787359
8119	110.416	-52.9937	43.4806	27.0203	0.000787335
28572	115.463	-53.1658	42.835	28.5458	0.000787306
7370	115.438	-52.5961	43.8576	28.488	0.000787283
75071	275.52	-50.7139	40.3434	86.6764	0.000787244
81027	268.896	-49.1823	40.8011	92.0942	0.000787243
83412	290.43	-49.4985	40.5329	94.0429	0.000787236
11353	115.439	-51.1463	43.828	28.8424	0.000787156
32221	115.46	-52.4816	42.2175	28.4321	0.000786876
60781	271.887	-48.5799	41.2571	92.7325	0.000786846
34483	113.361	-50.579	42.976	29.74	0.00078682
66147	289.751	-54.0575	40.7732	84.4438	0.000786769
60707	272.059	-48.6509	41.4879	87.3415	0.000786699
53405	269.747	-49.4748	45.372	87.9389	0.000786693
28278	114.698	-53.1738	42.7612	29.3431	0.000786678
11647	114.466	-51.0119	43.7731	29.4345	0.000786558
81040	291.732	-49.1058	40.7621	94.1389	0.000786504
53407	267.095	-49.2879	45.3009	88.8054	0.000786499
66156	266.342	-54.4797	40.7211	91.4611	0.000786492
372	415.557	-51.6748	45.4927	73.9962	0.000786466
63682	276.129	-48.3647	41.9278	86.4556	0.000786418
34244	110.427	-50.5908	42.8162	30.3106	0.000786386
59439	328.576	-48.9312	41.565	80.7763	0.000786376
34818	108.888	-51.3897	42.1284	30.5331	0.000786286
29981	113.22	-52.7361	42.3797	27.504	0.000786133
26515	269.2	-50.2277	45.858	92.4089	0.000785963
64661	269.131	-54.6377	40.7799	92.3973	0.000785949
7341	107.764	-52.6708	43.744	26.6257	0.00078589
61711	267.713	-48.44	41.6759	88.4081	0.000785861
64422	311.99	-54.5294	40.6317	94.2974	0.000785824
11378	101.871	-51.3298	43.9984	31.2852	0.00078568
64309	269.404	-54.7116	40.8242	92.5106	0.000785606
19999	269.106	-47.7475	43.3216	92.4742	0.000785485
70597	264.816	-53.3623	40.2547	91.0767	0.000785324
43453	277.653	-48.1332	42.4695	86.0555	0.00078532
19653	278.296	-48.0451	43.3302	85.9423	0.000785278
34468	115.464	-50.7028	42.6986	29.071	0.00078526
30083	109.258	-52.7779	42.2763	30.5081	0.000785111
26235	269.039	-50.1177	45.6551	87.8483	0.00078511
12972	109.722	-50.5496	43.1744	30.4439	0.000785099
19711	301.354	-48.169	43.2194	83.0282	0.000785041
44451	274.142	-55.25	41.2263	93.2626	0.000785
10997	110.69	-52.2815	43.9081	26.9962	0.000784905
11357	111.2	-51.2176	43.7931	27.0758	0.000784863
54161	406.315	-49.0854	45.2552	90.692	0.000784815
59416	408.128	-49.0005	41.8613	74.6148	0.000784786
67825	276.015	-53.9871	40.3894	93.4878	0.000784632
73860	328.042	-52.4664	40.427	80.7281	0.000784603
92562	301.045	-52.5229	39.9769	94.4175	0.000784601
71149	299.851	-52.8542	40.4063	83.1431	0.000784508
7742	104.759	-53.2281	43.4249	31.0379	0.000784464
60768	267.515	-48.6782	41.1845	92.3294	0.000784445
11296	107.192	-51.3042	43.8118	26.5267	0.000784443
140	472.472	-51.2898	45.9432	88.5093	0.000784346
67229	319.242	-54.2212	40.466	94.2892	0.000784217
10787	111.196	-51.5084	43.9	27.0547	0.000784144
75756	315.144	-50.1309	40.7126	81.7213	0.00078406
81617	321.203	-48.9926	40.835	94.259	0.000784052
7111	106.728	-52.7511	43.6853	26.4641	0.00078393
61583	377.358	-48.379	41.5143	92.0907	0.000783836
77408	266.412	-49.909	40.411	92.1951	0.000783785
72922	405.204	-51.796	40.0645	90.7926	0.000783769
68751	355.179	-53.6413	40.2699	93.115	0.000783754
19772	263.242	-47.8288	43.1938	90.5207	0.000783614
68522	275.344	-53.6649	40.5288	86.2616	0.000783579
32038	115.46	-52.2895	42.1741	28.0622	0.00078334
66174	289.023	-54.4045	40.5599	94.316	0.000783324
13064	116.082	-50.6326	43.1655	28.5891	0.000783267
34235	116.087	-50.7658	42.6341	28.6146	0.000783262
70804	263.13	-52.9217	40.1556	90.8939	0.0007832
32551	114.694	-51.6225	42.168	27.7648	0.000783131
74047	266.757	-51.4457	40.0302	92.4096	0.000783118
41323	318.02	-48.2545	42.8682	81.4289	0.000783016
70184	288.998	-53.0951	40.4226	84.2289	0.000783004
13560	115.452	-50.7714	43.4582	28.0318	0.00078296
70192	650.519	-53.0653	40.1694	91.3616	0.000782958
34381	101.898	-50.7494	42.9723	25.9895	0.000782898
28320	108.153	-53.1118	42.9827	26.6027	0.000782853
41533	301.953	-48.2658	42.5201	82.8228	0.000782789
63846	683.392	-47.8582	41.7395	99.2359	0.00078277
44556	263.183	-55.2171	41.3042	91.238	0.000782738
7708	110.713	-53.1272	43.145	26.9398	0.000782692
28479	116.086	-53.1545	42.7681	28.8699	0.000782656
81802	327.45	-48.7853	40.9969	94.1954	0.000782564
32674	113.359	-51.5689	42.191	27.4011	0.000782491
34326	110.426	-50.5711	42.8657	30.4016	0.00078245
63991	279.348	-55.024	40.9896	93.9619	0.000782405
53408	262.455	-49.4081	45.4226	90.0214	0.000782214
61226	264.966	-49.1252	40.9995	88.5568	0.000782209
70247	263.179	-53.1245	40.2518	89.368	0.00078216
44566	262.173	-55.1448	41.2699	90.5586	0.000782013
34266	109.918	-50.8691	42.6192	26.8062	0.000781925
121388	464.045	-50.6666	41.1282	64.9026	0.000781921
54169	561.958	-49.6964	45.4865	87.9802	0.000781902
34885	113.217	-51.3481	42.1631	29.943	0.000781695
52730	292.33	-49.6061	45.2684	83.7429	0.000781692
53391	349.709	-49.1059	45.393	93.4654	0.00078163
34846	102.052	-51.2704	42.1403	31.3291	0.000781629
13241	112.793	-50.5605	43.0471	30.0297	0.000781603
7835	105.07	-53.0995	43.1061	26.2456	0.000781586
34345	112.155	-50.9138	42.5474	27.1391	0.000781543
34667	116.359	-51.2453	42.2512	28.6675	0.000781439
32151	107.779	-52.4868	42.1342	30.7683	0.000781335
76797	264.365	-50.193	40.4374	88.4865	0.000780937
34712	105.071	-51.043	42.2593	31.0666	0.000780808
79082	465.911	-53.8452	44.5498	61.8611	0.000780719
53771	356.105	-49.206	45.4444	93.2463	0.000780649
32602	116.082	-51.5987	42.1586	28.1705	0.000780646
13130	113.36	-50.5645	43.0936	29.9475	0.000780597
58826	384.377	-49.2283	41.5081	76.4237	0.000780556
56318	508.051	-50.8508	41.7124	47.2535	0.000780511
28566	100.393	-53.3304	42.964	31.483	0.000780293
28284	116.361	-53.1872	42.9624	28.3288	0.000780281
75659	289.954	-50.5195	40.1182	94.5771	0.00078025
43961	261.053	-47.9437	42.4705	90.1776	0.000780181
41964	270.608	-48.0851	42.5228	86.7508	0.00078016
61772	324.04	-48.0056	41.8811	94.4328	0.000780088
71188	367.07	-53.1586	40.6677	77.7035	0.000780033
26372	333.475	-50.4694	45.9879	94.1631	0.000780017
29917	105.072	-52.5591	42.334	26.2125	0.00077993
28373	111.222	-53.0111	42.6764	26.9419	0.000779923
64593	262.165	-54.6752	40.9497	89.1478	0.000779912
34687	116.084	-51.2492	42.2711	28.108	0.000779902
70196	273.379	-53.2313	40.1254	93.7707	0.000779773
93897	270.096	-52.1909	39.983	93.4322	0.000779767
32148	115.46	-52.4703	42.1768	29.438	0.00077976
32026	115.46	-52.4059	42.2134	27.8385	0.000779735
64452	261.814	-54.6798	40.8397	91.6734	0.000779719
70179	288.81	-53.1979	40.4574	83.9975	0.000779716
74631	261.149	-50.803	40.1641	91.2866	0.000779709
92561	291.93	-52.5429	39.9708	94.6676	0.000779599
116535	104.738	-51.4041	44.0152	31.1215	0.0007794
13379	108.883	-50.6213	43.4244	30.6731	0.000779376
28456	105.073	-53.0479	42.8127	26.2011	0.000779358
71037	270.952	-53.3954	40.4242	86.5737	0.000779272
45631	299.44	-55.2413	41.8541	82.8421	0.000779262
11619	116.339	-51.0763	43.7984	29.0781	0.00077926
59489	280.413	-48.7317	41.5353	85.0185	0.00077913
18954	358.98	-48.486	43.729	78.2442	0.000778983
54159	413.294	-49.0072	45.1999	90.667	0.00077896
81160	277.442	-49.4236	40.5681	94.1697	0.000778838
72449	260.706	-52.0194	40.1023	89.637	0.000778838
10880	112.126	-51.9382	43.9502	27.0535	0.000778804
13214	113.358	-50.5714	43.187	30.0091	0.000778556
72926	259.955	-51.9806	40.0812	90.2569	0.000778506
44682	275.324	-55.4298	41.3677	94.0668	0.000778385
68041	269.656	-53.5118	40.2117	93.554	0.000778298
44462	322.223	-55.2391	41.1455	94.5862	0.000778253
41173	437.332	-48.8187	42.4576	71.3012	0.000778222
32456	109.915	-51.5633	42.216	26.7102	0.000778073
81474	259.622	-49.0369	40.977	90.4613	0.000778072
70176	266.391	-53.0623	40.3053	87.391	0.000778029
80844	271.171	-49.4759	40.5563	93.7594	0.000777909
69066	299.885	-53.2536	40.5183	82.7153	0.000777904
6765	113.77	-53.0413	43.611	29.9461	0.000777903
3862	396.265	-55.3186	43.0539	75.3691	0.00077787
30138	116.751	-52.5543	42.2276	28.9201	0.000777862
34941	116.703	-51.3783	42.2123	28.3062	0.000777861
71278	373.931	-52.0919	40.5179	77.1103	0.00077782
10632	116.883	-52.4388	43.9191	28.5263	0.000777803
7845	105.069	-53.0812	43.2065	26.1688	0.000777758
34932	116.908	-51.4525	42.1745	28.7109	0.000777709
28449	111.508	-53.1254	42.9764	26.9214	0.000777573
72927	259.376	-51.5345	40.0734	90.8942	0.000777564
28308	110.717	-53.138	42.6029	30.47	0.000777484
7105	113.203	-52.9842	43.6753	30.0749	0.000777295
11423	116.337	-51.136	43.839	29.2464	0.000777118
62835	309.069	-48.4942	41.2244	94.89	0.000777024
114662	116.673	-51.9495	44.0168	29.0772	0.000777008
59448	356.585	-48.8701	41.7845	78.3325	0.000776982
7914	114.482	-53.2382	43.2515	29.8228	0.000776941
47036	308.924	-55.1762	41.832	81.8519	0.000776935
7299	116.687	-52.8722	43.6752	28.1815	0.000776823
13048	113.356	-50.7204	43.2701	27.2083	0.000776787
31945	116.702	-52.2659	42.1651	28.1733	0.000776642
7489	110.701	-52.8626	43.6113	26.7782	0.000776557
34387	111.222	-50.8232	42.68	26.8506	0.000776507
83432	262.76	-49.0473	40.8656	92.723	0.000776423
13179	108.889	-50.7213	43.1318	26.543	0.000776422
13131	115.46	-50.5803	43.0871	29.5932	0.000776406
28310	107.709	-53.2256	42.7175	30.8666	0.000776387
7	259.534	-51.0418	45.9407	89.4139	0.00077637
52105	473.962	-52.3707	41.3758	52.0098	0.00077635
13132	116.908	-50.6084	43.0961	28.9788	0.000776349
7404	100.295	-52.9313	43.7921	31.5449	0.000776326
29942	113.22	-52.9128	42.3876	30.0991	0.000776305
115026	116.053	-51.9056	44.028	29.409	0.0007763
61587	258.477	-48.1748	41.9219	90.4386	0.000776231
53805	260.986	-49.0135	45.2801	92.3013	0.000776222
60836	266.418	-48.5058	41.2954	93.3977	0.000776195
34196	109.918	-50.9112	42.578	26.6647	0.000776192
76930	263.171	-50.4416	40.3738	87.9455	0.000776174
44634	289.097	-55.1117	41.0185	94.857	0.000776156
45840	331.251	-55.1109	41.8641	80.0903	0.000776142
13134	104.383	-50.5082	43.0247	31.2082	0.000775998
26045	347.391	-50.0821	45.8646	93.8768	0.000775893
59952	309.022	-49.2211	41.245	81.7831	0.000775811
27180	295.624	-50.0888	45.4626	82.9886	0.000775651
12977	106.271	-50.7767	43.3009	26.2409	0.000775595
44507	260.405	-55.135	41.3591	88.7462	0.00077552
32118	111.219	-52.0155	42.1762	26.8241	0.000775517
28446	108.155	-53.2311	42.732	30.8343	0.000775401
7279	105.053	-52.5406	43.7905	26.1201	0.000775387
75729	270.253	-51.1622	40.2701	86.2259	0.000775072
32086	109.914	-52.4627	42.1312	30.6309	0.00077496
18975	300.143	-48.3813	43.9737	82.5104	0.000774888
13230	116.08	-50.6858	43.2436	27.7851	0.000774819
121367	388.121	-50.9139	40.6678	75.9098	0.000774806
11067	116.056	-51.831	43.972	27.7724	0.00077473
20289	264.135	-48.0601	43.7476	87.4576	0.000774708
70590	257.505	-53.4648	40.3023	90.6009	0.000774687
26363	294.092	-50.275	45.5341	83.0787	0.000774659
114634	115.223	-51.5865	44.009	29.7274	0.000774632
81505	280.807	-48.911	40.8741	94.7061	0.000774584
53850	294.938	-49.1642	45.498	95.0629	0.000774518
81064	281.224	-49.0933	40.7444	94.732	0.000774481
71038	270.954	-53.3645	40.4338	86.0357	0.000774445
27961	259.418	-50.5248	45.9332	92.206	0.000774426
22751	286.999	-55.3832	42.0017	83.8107	0.000774293
26428	323.789	-50.2982	45.9639	94.779	0.000774261
70504	257.48	-53.0437	40.1697	91.2152	0.000774231
11487	116.682	-51.1918	43.8161	27.9715	0.000774177
7194	102.032	-52.7268	43.912	31.4381	0.000774172
73582	273.164	-51.7489	40.236	85.6366	0.000774117
28508	113.292	-53.1735	42.6844	30.1488	0.000774
44365	338.76	-55.4872	41.4175	94.3175	0.000773992
7610	116.356	-53.1583	43.2023	27.8325	0.000773957
7142	113.347	-52.882	43.6115	27.1173	0.000773939
32479	113.782	-51.7489	42.1694	27.1962	0.000773921
60757	291.316	-48.6103	41.1047	95.0607	0.000773859
30070	103.845	-52.6081	42.3682	25.9803	0.000773725
42717	262.337	-48.1313	42.2605	87.7645	0.000773658
28422	113.786	-53.0366	42.5036	30.0696	0.00077361
19774	257.568	-47.8006	43.4454	91.619	0.000773586
45743	262.244	-55.3854	41.7105	87.7649	0.000773502
76918	267.555	-50.3808	40.4428	86.549	0.000773441
19466	267.566	-48.0097	43.0365	86.5392	0.000773374
70725	258.504	-52.6636	40.1754	89.0168	0.000773342
54158	265.379	-49.1547	45.4296	93.6121	0.000773309
53411	257.768	-49.3962	45.4928	91.8598	0.000773229
18840	260.131	-48.0744	43.909	88.3425	0.000773163
44877	260.872	-55.1318	41.1365	92.8661	0.000773126
73895	339.323	-51.0787	40.0094	94.3527	0.000772967
54164	421.726	-49.3099	45.3909	90.5843	0.000772891
71061	256.533	-53.4147	40.2998	90.2391	0.000772877
81610	297.081	-48.8584	40.8912	95.1928	0.000772778
77406	272.026	-49.7115	40.4157	94.3518	0.00077268
7919	114.617	-53.1702	43.4329	29.9365	0.000772549
13373	116.906	-50.6752	43.2335	27.957	0.000772523
54167	478.863	-49.1279	45.1972	88.7974	0.000772467
7418	117.703	-52.5163	43.8951	28.6082	0.000772448
6457	105.118	-53.1268	43.59	31.1968	0.00077236
10750	117.699	-51.8846	43.9983	28.5155	0.000772343
28535	109.259	-53.292	42.9284	30.7629	0.000772339
13388	116.696	-50.7516	43.4116	27.8621	0.000772325
68647	256.082	-54.1914	40.5872	90.841	0.000772308
11936	114.468	-50.9078	43.722	29.9747	0.000772308
68492	270.98	-53.7604	40.5833	85.8145	0.000772301
13389	117.725	-50.6421	43.2286	28.6494	0.000772298
11422	111.27	-51.0624	43.8508	30.5057	0.000772274
13386	117.721	-50.7129	43.4013	28.5407	0.000772249
28181	113.363	-53.2183	42.7723	30.1835	0.000772223
94106	262.336	-52.2422	39.9902	93.2977	0.000772172
7363	105.665	-52.7276	43.6855	26.1117	0.000772118
54157	255.929	-49.0629	45.2428	90.7555	0.000772079
75731	306.537	-50.8851	40.4719	81.7921	0.000772062
28289	108.892	-53.0913	42.9112	26.4426	0.000772003
68881	271.797	-52.6372	40.2846	85.6493	0.000771969
66635	286.787	-53.7873	40.6756	83.6691	0.000771917
20226	267.578	-47.6862	43.4127	94.0289	0.000771902
10745	112.126	-51.8524	43.9427	26.8584	0.000771812
28300	113.221	-53.0209	42.6847	27.0316	0.000771811
19773	257.707	-47.8981	43.166	88.9748	0.000771798
7923	116.699	-53.1352	43.2865	27.8329	0.000771795
30174	105.484	-52.5613	42.1461	31.1715	0.000771792
26052	255.921	-50.3003	45.7999	90.1788	0.000771769
11366	107.764	-51.17	43.7359	26.313	0.000771752
43604	338.823	-47.886	42.108	94.4424	0.000771656
70302	260.17	-53.3182	40.1764	92.9562	0.00077165
68007	268.45	-53.7693	40.2781	94.1434	0.000771637
33151	117.051	-52.2617	42.126	29.288	0.00077163
60212	268.574	-49.1966	41.0578	86.1517	0.000771551
80845	256.525	-49.249	40.7703	91.805	0.000771478
61586	274.585	-48.1881	41.5912	94.6403	0.000771405
95683	300.179	-51.8458	39.915	95.2967	0.000771255
13380	114.479	-50.627	43.3696	30.0054	0.000771209
45063	260.967	-54.8622	41.1605	87.738	0.000771113
81615	351.956	-48.9777	40.8603	93.9386	0.00077111
76795	277.801	-50.2452	40.1895	94.8415	0.000771107
11329	102.509	-51.1372	43.6944	25.8212	0.000771096
20372	332.428	-48.3411	43.4379	79.7716	0.000770825
53412	257.239	-49.1076	45.344	92.3362	0.0007707
53892	262.169	-49.0523	45.3594	93.4783	0.00077063
11087	104.743	-51.6729	43.8972	25.9973	0.000770565
30172	117.936	-52.509	42.2143	28.7955	0.000770544
11299	105.047	-51.1503	43.9257	31.2347	0.00077035
61771	266.107	-48.0209	41.8876	94.0385	0.000770305
7254	116.685	-52.7681	43.7319	27.7451	0.000770244
64308	271.113	-54.6616	40.704	94.5056	0.000770218
94583	333.637	-51.5103	39.9488	94.709	0.000770155
70745	254.752	-52.5556	40.1069	90.6333	0.000770089
58161	361.863	-49.5202	41.2114	77.6785	0.00076996
28414	117.73	-53.1701	42.9096	28.1737	0.000769941
34231	111.293	-50.7205	42.9535	26.6914	0.000769937
64896	255.174	-54.5286	40.7466	91.5611	0.000769927
7698	113.29	-53.2811	43.0309	30.2557	0.000769887
44890	268.849	-55.4425	41.365	94.3509	0.000769886
60189	345.502	-49.1824	41.4256	78.8169	0.000769821
58136	342.656	-49.6608	41.0608	79.0054	0.000769603
71059	256.042	-53.4491	40.3484	89.17	0.000769585
10917	117.699	-51.8789	43.9852	28.121	0.000769575
70701	254.48	-52.8833	40.163	90.4599	0.000769547
80987	255.31	-49.3284	40.8184	89.5162	0.000769379
29200	114.488	-52.9967	42.6385	27.1798	0.00076929
26489	275.635	-50.2378	45.5861	84.8422	0.00076925
66140	282.916	-54.167	40.8531	83.9191	0.000769179
25875	254.298	-50.7087	45.909	90.2877	0.000769084
94435	258.911	-51.5716	39.9978	93.1011	0.000769053
27675	331.756	-50.3154	45.4254	79.7424	0.000769039
81158	268.499	-49.4404	40.5494	94.4019	0.00076902
64521	254.1	-54.7471	40.9319	90.672	0.000768976
95717	266.518	-51.2444	39.9907	94.2296	0.00076887
18830	263.214	-48.0634	43.6666	86.887	0.000768809
11390	106.565	-51.4129	43.8387	26.1291	0.000768763
11358	113.27	-51.2066	43.7824	26.9506	0.000768751
61306	257.532	-49.0735	41.0474	88.3619	0.000768685
26427	326.119	-50.3063	45.9751	95.0287	0.000768663
34976	105.07	-51.2147	42.1654	31.2592	0.000768628
11290	115.765	-51.3971	43.9665	29.8125	0.000768615
34927	117.727	-51.399	42.1738	29.1825	0.000768584
32125	113.359	-52.1421	42.1844	26.9593	0.000768552
52736	273.571	-49.8698	45.4513	85.0735	0.000768543
45326	292.472	-54.7956	41.3487	82.8611	0.00076852
20428	356.867	-55.3901	42.6925	77.969	0.000768379
18687	275.291	-48.1758	43.7228	84.8182	0.000768374
94153	264.789	-52.3544	39.971	94.1127	0.000768205
34848	116.703	-51.3627	42.2419	27.6464	0.000768117
76928	256.8	-50.4095	40.3641	88.4977	0.000768067
25675	306.113	-50.7946	45.6281	81.6179	0.000768014
68753	367.427	-53.649	40.2626	93.3884	0.000767927
11514	118.182	-51.1784	43.8213	28.2694	0.000767848
8444	110.995	-52.9743	43.4775	26.5984	0.000767775
30136	118.313	-52.5378	42.2408	28.3893	0.000767772
11476	116.686	-51.0512	43.7178	27.6245	0.000767754
53413	256.061	-49.4432	45.3868	88.7084	0.000767743
20023	261.932	-47.6799	43.19	93.8086	0.00076769
70793	265.409	-52.9841	40.0541	94.2347	0.00076768
34767	113.784	-51.2818	42.2991	27.0016	0.000767596
19009	271.952	-48.2548	43.9827	85.2189	0.000767481
57478	462.642	-50.289	41.3765	62.7112	0.000767457
116267	108.124	-51.4481	44.0219	30.9794	0.000767419
42234	256.316	-47.7642	42.7267	92.7505	0.000767386
26517	261.817	-50.3532	45.702	87.0094	0.000767331
11563	108.131	-51.4214	43.8461	26.256	0.000767315
42129	253.486	-47.876	42.8163	89.9565	0.000767154
49695	334.135	-54.2885	41.1145	79.4962	0.000767153
32185	105.072	-52.4754	42.3069	25.9593	0.000767149
76798	253.07	-50.3619	40.3074	90.5027	0.000767107
80976	266.017	-49.3185	40.9719	86.146	0.000767073
28488	112.725	-53.0218	42.7033	26.8157	0.000766932
7408	100.291	-52.8025	43.8812	31.6743	0.000766696
35641	118.504	-51.3221	42.2143	28.8053	0.000766669
7382	111.272	-52.5393	43.8099	26.6062	0.000766635
34218	104.768	-50.7933	42.8223	25.9215	0.000766571
6835	108.877	-53.0693	43.6382	30.9161	0.000766378
10942	112.768	-51.6275	43.9171	26.8055	0.000766315
42938	259.719	-48.231	42.0873	87.3643	0.000766305
29160	110.427	-52.9953	42.6866	26.4917	0.000766287
185	256.693	-51.1517	45.9153	88.1856	0.000766195
95709	325.734	-51.2736	39.9554	95.1823	0.000766058
11645	107.685	-51.0405	43.8612	31.0493	0.000766004
30041	105.073	-52.7471	42.4583	25.9368	0.000765996
94884	305.823	-51.8084	39.9061	95.5843	0.000765994
34929	117.727	-51.4032	42.1664	29.3518	0.000765975
44384	270.618	-55.3671	41.2563	94.8486	0.00076584
30158	115.65	-52.5257	42.2772	27.2949	0.000765823
78350	347.018	-49.8555	40.3495	94.4254	0.000765819
75804	263.201	-50.097	40.546	86.5364	0.000765756
20030	254.806	-47.7344	43.0092	92.6663	0.000765536
7609	118.023	-53.1077	43.3682	27.9595	0.000765394
26500	311.46	-50.058	45.9177	95.5479	0.000765362
34336	107.783	-50.7722	42.8465	26.1776	0.000765324
53983	252.075	-49.0239	45.2327	91.1193	0.000765323
19166	375.595	-48.4876	43.4213	76.5084	0.000765272
61319	253.014	-48.8811	41.0246	92.016	0.000765232
32605	100.072	-51.549	42.2601	25.5366	0.000765218
81507	257.257	-48.9559	40.9038	93.3428	0.000765196
47054	262.555	-55.0776	41.4207	86.5877	0.000765062
74472	251.999	-50.5591	40.2223	91.2964	0.00076502
1746	308.745	-55.4754	43.7647	81.2556	0.000764958
70291	269.007	-53.2276	40.0884	94.8112	0.000764913
70925	252.445	-52.6534	40.0809	91.7911	0.000764897
26393	254.577	-50.4814	45.798	88.6803	0.000764895
74471	273.405	-50.8128	40.3848	84.7974	0.000764886
70191	255.096	-53.0816	40.2722	88.4828	0.000764878
34958	104.767	-51.2297	42.3688	25.8879	0.000764845
32218	114.485	-52.459	42.2605	27.0388	0.000764834
44453	272.582	-55.2853	41.1642	95.057	0.000764817
44089	256.746	-48.0035	42.6271	87.9363	0.000764794
116253	103.276	-51.3323	44.0059	31.4705	0.000764785
7723	116.078	-53.2029	43.3603	29.8762	0.000764636
66184	254.42	-54.2484	40.5412	92.7306	0.00076463
68763	557.452	-54.2102	40.6934	88.4275	0.000764594
59492	270.059	-48.6714	41.591	85.2354	0.000764389
62109	254.788	-48.2996	41.8733	88.4828	0.000764305
11498	118.791	-51.1146	43.8125	28.8868	0.000764291
1745	311.59	-55.4596	43.7745	80.9943	0.000764105
10964	102.036	-52.4623	43.8055	25.6562	0.000764092
245	273.801	-51.2955	45.8159	84.6811	0.000764089
1743	322.545	-55.4056	43.8166	80.1793	0.000763987
34355	114.627	-50.7113	42.921	27.0368	0.000763959
44280	262.83	-55.1482	41.076	94.3371	0.000763888
93898	266.779	-52.2751	39.9451	94.7242	0.000763875
69443	292.677	-53.2862	40.5333	82.565	0.000763753
7905	118.203	-53.2384	43.081	29.2947	0.000763697
64483	251.813	-54.6017	40.8714	89.7638	0.000763677
12960	118.03	-50.5905	43.0364	29.3736	0.000763531
66507	252.089	-54.469	40.7973	89.5066	0.000763485
73901	250.891	-51.4303	40.0861	90.7684	0.000763311
34327	116.085	-50.5802	42.9195	29.918	0.000763302
60730	256.93	-48.8409	41.2787	87.649	0.000763234
34087	104.745	-50.7602	42.9455	25.8523	0.000763112
73521	272.439	-51.9843	40.2618	84.7848	0.000763048
57528	418.758	-50.1333	41.0541	72.8022	0.000763015
28514	102.055	-53.0654	42.9644	25.6364	0.000762933
32219	114.484	-52.4771	42.1501	30.2377	0.000762739
2202	333.125	-55.3118	43.9472	79.3833	0.000762715
45907	268.212	-55.447	41.9821	85.3651	0.000762637
32722	112.151	-51.7095	42.1931	26.6226	0.000762634
121803	593.1	-51.7662	43.5213	14.4294	0.000762531
66820	294.218	-53.8706	40.7635	82.3547	0.000762521
76424	250.751	-49.717	40.5763	90.1531	0.000762497
10994	102.504	-52.309	43.8549	25.6609	0.000762445
34088	104.427	-50.9149	42.6266	25.812	0.000762403
42195	256.316	-47.9961	42.7152	87.6811	0.000762313
66173	291.611	-54.4898	40.546	95.8174	0.000762216
12980	101.609	-50.582	43.4387	31.637	0.000762205
114770	110.683	-51.6708	44.0578	30.7863	0.000762151
95718	264.276	-51.269	39.973	94.6699	0.000761993
34075	118.033	-50.8112	42.6317	27.7499	0.000761865
11089	107.757	-51.8082	43.9154	26.1009	0.000761814
94433	264.311	-51.6387	39.9415	94.6909	0.000761801
94691	259.509	-51.8449	39.9528	94.1533	0.000761733
32007	119.013	-52.4741	42.193	29.0296	0.000761622
10918	118.783	-51.8544	43.9819	28.041	0.000761599
48468	450.194	-54.1654	41.5401	68.2726	0.000761576
63838	369.001	-48.1977	41.6475	93.6279	0.000761535
53414	252.364	-49.0498	45.3228	92.7026	0.000761533
90965	750.543	-53.7554	39.2097	123.988	0.000761506
7190	118.787	-52.5959	43.8842	29.1731	0.000761506
34849	117.728	-51.3699	42.24	27.6276	0.000761349
83589	340.268	-48.8148	40.9376	94.931	0.000761334
114664	118.983	-51.8958	44.0172	29.0842	0.000761256
11479	116.887	-51.0926	43.8386	29.8072	0.000761217
11468	107.686	-51.4002	43.8325	26.0801	0.000761153
7920	107.701	-53.0179	43.3664	26.0793	0.00076105
13346	110.42	-50.774	43.3093	26.3684	0.00076104
11301	118.99	-51.2087	43.8691	29.1015	0.000761013
61588	249.639	-48.3031	41.703	90.727	0.000761002
26054	252.252	-50.2914	45.8907	92.7843	0.000760965
13204	119.416	-50.6335	43.1603	28.5531	0.000760951
7417	111.194	-52.5819	43.9498	30.7477	0.000760939
34152	119.42	-50.6988	42.7536	28.5605	0.000760929
78360	451.392	-49.5963	40.6451	89.9637	0.000760905
79697	459.955	-54.4674	44.0867	64.1284	0.000760776
60756	339.544	-48.5961	41.1214	94.989	0.000760754
78311	294.616	-49.8322	40.8326	82.21	0.000760494
32198	118.878	-52.2764	42.1732	28.0015	0.000760475
44240	261.09	-48.1306	42.4317	86.3806	0.000760472
13206	119.415	-50.6298	43.2141	28.8448	0.000760322
62257	325.787	-47.9775	41.8421	95.4904	0.000760275
6705	109.245	-53.1002	43.6082	30.9839	0.000760265
68425	254.998	-54.3141	40.779	87.7418	0.000760247
53863	261.795	-49.0293	45.003	86.2222	0.000760227
114881	104.735	-51.8817	44.094	31.4173	0.000760071
114556	119.545	-51.8894	44.0037	28.677	0.000760054
32668	119.416	-51.5823	42.1372	28.8918	0.000760029
7262	113.337	-52.7082	43.8829	30.4818	0.000760012
11907	116.685	-50.9273	43.7335	29.8945	0.000760001
42013	261.065	-47.6603	42.8848	94.536	0.000759905
11386	116.679	-51.4249	43.8849	27.2983	0.00075979
12957	119.201	-50.6479	43.106	28.1156	0.000759746
70203	325.31	-53.4525	40.1236	95.5328	0.000759741
30173	108.603	-52.6108	42.1701	31.0618	0.000759675
53936	251.113	-49.065	45.3328	92.703	0.000759499
26493	620.85	-50.0511	45.7133	90.0618	0.000759442
20295	257.067	-47.6689	43.2149	94.0685	0.000759363
44253	462.302	-47.9088	42.6975	89.6827	0.000759346
28473	106.586	-53.3217	42.9727	31.267	0.000759161
61879	335.145	-48.1491	41.6032	95.2372	0.000759153
47212	446.892	-54.0605	41.4338	68.8489	0.000759127
64520	249.237	-54.7346	40.9593	89.8748	0.000759072
13088	107.7	-50.5814	43.391	31.1627	0.000759056
19931	293.163	-47.5799	43.1972	96.0227	0.000759004
32701	113.924	-51.5377	42.2197	26.7788	0.000759
34286	100.314	-50.796	42.8773	25.4421	0.000758952
28540	110.717	-53.2406	42.7519	30.8438	0.000758893
10841	102.268	-52.2349	43.8693	25.5775	0.000758869
34407	102.916	-50.968	42.5775	25.6248	0.00075882
30140	115.794	-52.5096	42.2785	27.0841	0.000758752
28412	112.155	-53.168	42.6327	30.6701	0.000758746
7226	109.894	-52.793	43.8557	30.94	0.000758746
44273	433.947	-47.8369	42.8614	90.6881	0.000758693
11631	103.904	-51.2759	43.7667	25.6976	0.000758638
64311	256.227	-54.7967	40.8152	94.0278	0.000758589
19168	315.624	-48.3056	43.4084	80.4427	0.000758526
44423	255.927	-55.315	41.2511	93.9893	0.000758503
6	264.195	-51.2525	45.8428	85.6353	0.000758456
7820	114.69	-53.2325	43.3386	30.3127	0.000758403
11844	102.505	-50.9349	43.8199	31.621	0.000758395
73597	260.206	-51.5391	40.2242	86.3349	0.000758389
67235	270.191	-54.3154	40.4687	95.4152	0.000758354
68045	249.455	-53.5903	40.2825	92.2865	0.000758346
28187	108.892	-53.2862	42.8491	31.0545	0.00075834
76917	261.754	-50.3891	40.4584	86.0402	0.000758309
13333	105.064	-50.8582	43.4179	25.7849	0.00075827
11039	105.048	-51.9935	43.9066	25.7822	0.000758201
45950	263.332	-55.1903	41.5941	85.7546	0.000758188
73510	297.604	-52.0789	40.3615	81.8309	0.000758171
19929	274.913	-47.5965	43.217	95.6682	0.000758154
94428	290.572	-51.7084	39.8932	96.0621	0.000758017
95094	286.5	-51.8549	39.8914	96.0107	0.000758004
30000	108.154	-52.9877	42.3983	31.1368	0.000757912
44510	267.545	-55.0361	41.4639	85.0565	0.000757745
53394	312.663	-49.4849	45.0635	80.6242	0.000757706
10415	108.047	-52.2742	43.8767	26.0419	0.000757662
95097	280.941	-51.9002	39.8943	95.9119	0.000757653
13049	116.357	-50.7039	43.1982	27.1533	0.000757576
44463	260.872	-55.2384	41.1367	94.7407	0.000757552
114558	116.337	-51.7139	44.0381	30.0431	0.000757544
42008	420.482	-47.8251	42.7513	91.3093	0.000757425
28288	101.898	-53.0509	42.9178	25.5236	0.000757392
30012	119.42	-52.8326	42.4243	28.0278	0.000757318
7098	118.49	-52.899	43.6249	27.6612	0.000757297
77601	247.65	-49.9451	40.4552	90.6194	0.000757183
45531	267.487	-54.7548	41.2051	85.0125	0.000757091
80994	257.42	-49.4798	40.5294	94.3751	0.000757065
52739	264.555	-49.8393	45.4524	85.4493	0.000756996
7218	110.411	-52.7912	43.6463	26.2739	0.000756966
13355	102.524	-50.7622	43.0719	25.5592	0.000756863
11001	119.388	-52.2437	43.992	29.216	0.000756836
7132	117.712	-52.9422	43.6966	29.7686	0.00075673
10634	118.99	-52.4637	43.8843	27.7968	0.00075666
34950	119.952	-51.4496	42.1885	28.339	0.000756651
44078	250.113	-48.0035	42.4912	88.7363	0.000756645
68468	249.956	-54.0538	40.6002	88.7847	0.000756568
32554	119.951	-51.7113	42.1364	28.3117	0.000756494
60769	249.07	-48.666	41.1812	92.6081	0.000756474
30207	120.087	-52.7142	42.3171	28.6505	0.000756443
72748	266.263	-52.2724	40.2624	85.1352	0.000756378
13207	119.414	-50.6237	43.2616	29.2375	0.000756347
70708	265.403	-52.9935	40.0211	95.2572	0.000756276
62719	273.484	-48.3431	41.335	95.7361	0.000756274
7263	114.461	-52.689	43.8892	30.4009	0.000756235
33081	119.936	-52.0465	42.1082	28.9428	0.000756134
34084	108.606	-50.5695	42.7727	31.1212	0.000756121
66568	250.639	-54.1819	40.6789	88.417	0.00075601
68491	263.531	-53.775	40.6001	85.5274	0.000756006
30004	109.258	-52.8749	42.3146	31.0584	0.000755881
28355	120.089	-53.1217	42.7064	28.8267	0.000755858
32025	118.812	-52.4045	42.2183	27.6891	0.000755826
11902	119.001	-50.8121	43.6038	29.434	0.000755804
29219	105.758	-52.9739	42.7072	25.7949	0.000755803
45825	270.651	-55.1145	41.5841	84.4697	0.000755688
10637	105.05	-52.3326	43.8511	25.7329	0.000755666
13023	100.07	-50.7829	43.185	25.3675	0.000755658
9	248.729	-51.213	45.9545	89.1147	0.000755612
34367	120.155	-50.643	42.8727	28.7936	0.000755575
12064	118.764	-50.9601	43.7408	29.5249	0.000755556
[truncated: 120,022 more rows]
